# Supplementary material for: SCMarker: Ab initio marker selection for single cell transcriptome profiling
Source: PLoS Comput Biol. 2019 Oct 28;15(10):e1007445. doi: 10.1371/journal.pcbi.1007445 (PMC6837541; doi:10.1371/journal.pcbi.1007445)
Supplement: S1 Data — (XLSX) [file pcbi.1007445.s002.xlsx]

## Sheet: Melanome
SCMarker	Top expressed	Top Variable	FindMarker
SELL	MTRNR2L2	HBA2	RPS11
BTK	MTRNR2L8	PPP1R27	BRIX1
HLA-DOA	B2M	HBB	BANK1
PDLIM1	MTRNR2L1	PRR25	CDC25B
MPEG1	RPL41	GAGE12D	CST7
SNX29P1	RPLP1	PYDC2	SELL
CD40	RPS27	TBX5-AS1	C11orf73
HLA-DRA	EEF1A1	SNORD95	NDUFS4
PIK3AP1	RPS18	LOC100289673	C9orf16
IGLL1	ACTB	HBA1	POLR2J
GPR18	RPL3	CCL19	UQCRC1
CLEC17A	RPL19	CCL21	ASNSD1
IL4R	RPS3A	GNLY	GSTP1
CD22	RPS14	SLC35D3	CYSTM1
NAPSB	RPS12	GAGE4	ETFA
DAPP1	RPS4X	IGJ	C1QBP
CIITA	RPS6	SAA1	TCP1
IGLL5	RPL7	TPSAB1	DCT
CD83	TPT1	SPRR2F	THOC7
BLK	RPL9	HBG1	PLRG1
TLR10	RPL18A	FABP1	GPX4
HLA-DOB	HLA-B	LOC254099	RABGGTB
FCGR2B	RPS8	IGLL5	PSMB8
TMEM154	RPL17	VSTM2A	AP2S1
CXCR5	MTRNR2L10	TCL1A	VAT1
ELK2AP	RPS25	ALPPL2	TUFM
CD79A	GAPDH	OR6B2	POP4
SYK	RPL11	RHOV	RUVBL2
TCF4	TMSB4X	MIR25	PIGT
CD79B	RPLP2	TYROBP	ARHGDIB
CCR7	RPS15A	SPINK1	PPP1R15A
FGD2	RPS13	CPA3	EXOC4
ADAM28	RPS28	C1QA	MFGE8
TCL1A	RPS15	IL1B	KLHDC3
FCRL2	RPL5	PPP1R2P9	SEC61G
LAT2	RPL23A	PLA2G2A	CCT3
SEL1L3	RPL4	CCL17	SLC3A2
FCRL5	RPL13AP5	MIR650	BHLHE40
LY9	RPS11	OR5A1	IRF2
CNR2	HLA-A	IL36RN	SRPX
PLCG2	MALAT1	NECAB2	LAMTOR4
CYBB	RPL31	TNNI3	NOL7
FCRL1	ACTG1	FCER1G	MRPS21
SIGLEC14	RPL30	S100A9	HDAC1
IGLL3P	GNB2L1	FCN1	IGSF6
DOK3	HLA-C	CCL3L1	VAMP7
CD19	RPS3	CXCL3	CASP4
IRF8	RPL26	KLRB1	SERPINA3
KIAA0226L	RPL8	S100A8	RPL38
CD72	RPS16	MIR1204	CYR61
PAX5	RPL10A	CCL14	TMEM147
FCHSD2	RPS5	SPRR3	APOC1
BCAS4	FTL	IL1RN	RCN2
MS4A1	RPL37A	CXCL13	UQCRH
ALOX5	FTH1	ELK2AP	SDHA
RNASE6	RPL10	GZMB	IL2RG
HLA-DQB1	TMSB10	CCL18	IER2
CDCA7L	RPL12	SPRR2A	SLC25A37
CR2	RPL29	GAL	C20orf24
HLA-DQB2	RPS27A	DPYD-AS1	ATP6V0B
BCL11A	RPL39	TEX13A	PLTP
2019-03-01	RPL6	SPRR2D	PLEKHB1
EAF2	RPSA	PPBP	MRPL33
PDCD1	RPLP0	SNORD56	TIPARP
LAG3	RPL23	SNORD36C	DUSP2
CCL4L1	EEF1G	OR1N2	GNG10
CCL3	RPS19	MIR374C	HSPB11
TNFRSF9	RPL7A	GPR15	TMEM230
CCL4L2	RPL27	SNORD59A	EGR1
CCL3L3	MTRNR2L6	SCGB3A1	CD58
NKG7	RPL15	DCN	MRPL20
KLRK1	RPS10	MIR1256	CAPG
GZMA	RPS20	FCGR3A	RPL13AP5
CD8B	UGDH-AS1	C1QC	HIAT1
DTHD1	UBC	CXCL14	PPT1
PRF1	RPS29	CXCL9	SLC35C2
GZMK	RPS24	MIR3679	TNFRSF12A
TARP	PTMA	FOLR2	TXNIP
CD8A	RPL35A	DARC	HMGB2
CXCR6	RPS2	STMN4	IFITM3
CCDC141	RPS9	GZMH	ANAPC11
TIGIT	FAU	CCL4	ATP6V1B2
CRTAM	EIF1	SPRR4	PGRMC1
CTLA4	HLA-E	CLEC4G	NTMT1
GZMB	RPL13A	MIR548D2	SDCBP
VCAM1	RPL38	CD14	RPS15A
ABLIM1	RPL14	VPREB3	FOS
CD4	RPS7	LOC729121	CORO1A
GPR183	RPS17	HSD11B2	NCBP2
IL7R	RPS17L	C1QB	TNFRSF1B
FAM65B	NACA	MFAP4	POLR1D
CIAO1	RPL34	MS4A1	MRPL40
GRB2	UBB	SNORD78	SLC39A3
CD82	HSPA8	GAGE5	CD96
SLC9A3R1	RPL36	EDN3	SLC41A3
ETFA	RPL35	G0S2	DGCR6L
AKIRIN1	RPL18	CLEC4M	TMEM128
CALCOCO2	DDX5	OR4D5	TGFBR2
WSB1	OAZ1	MIR4737	SMIM15
AP2S1	CFL1	CRCT1	PPA1
CRTAP	NPM1	CCL3	PDHB
NDUFB3	RPL24	LAIR2	CLPP
EIF4E	RPL28	NKG7	ATP1B3
USP15	RPL13	CXCL2	MPG
CCT3	RPL21P28	MIR320B2	STXBP3
SLC3A2	VIM	MIR1973	CBR1
ADAR	RPS21	MZB1	AMZ2
ICAM3	RPL32	SNAR-C3	GDF15
CHURC1	MYL6	ZCCHC12	ARL2
RPN2	EEF1B2	SNORD54	POLE3
UQCRH	CD74	CD79A	NELFE
MAP4	PPIA	PLA2G2D	WBSCR22
ZFP106	ALDOA	SFRP2	HLA-DRA
PPHLN1	PFN1	MIR4440	ZNF331
LDHA	YWHAZ	CECR6	EIF3M
HERC2P4	H3F3B	SNORD63	CST3
IFITM3	RPS26	GAGE2A	CNIH
SLU7	MIF	MIR221	ARL2BP
COX6B1	HNRNPA1	CPLX4	TMED9
SDCBP	EEF1D	MIR3184	ZFP36
SERPINB1	COX4I1	TNFRSF17	PGAM1
FOS	HSP90AB1	MIR4441	NGFRAP1
2019-03-06	PABPC1	NTS	TUBA1A
CORO1A	PFDN5	HLA-DRA	SPP1
NCBP2	ARPC2	HRG	NELFCD
GPSM3	EEF2	FCER2	COX7B
LOH12CR2	SH3BGRL3	FDCSP	TRAPPC5
TNFRSF1B	BTF3	IL8	GLOD4
TMX1	MYL12A	MIR4454	PRMT1
CD96	FOS	RHCG	ACOT9
STX16	CCL5	FAM26F	ARPC1A
ATP1B3	COX7C	XCL2	RPS4Y1
CRKL	SLC25A6	NCR3	ZFAND6
ALDH9A1	RPL36A	CXCR6	CD86
SNHG16	HSP90AA1	CD79B	AGA
SERPINB9	PSME1	SNORD55	STAT1
WBSCR22	ASTN2	MIR548F3	RGS1
PHLDA1	TMEM66	CXCL10	PTPRC
CTSB	TXNIP	GZMA	CCT7
PGAM1	TAPBP	VAV3-AS1	RAB24
ERCC1	ENO1	SNORD26	SLA2
CCNDBP1	CALM2	GZMK	BLVRA
RGS1	LDHB	C20orf202	QTRT1
PTPRC	RPS23	OR11H2	DYNLL1
DYNLL1	DUSP1	CD19	GTF2B
PSMB4	C17orf76-AS1	RNASE6	GUSB
LAMP2	TSC22D3	KIR2DL4	KRT18
LCP1	HNRNPK	SNORD70	YTHDF2
ARCN1	HNRNPH1	SNAR-G1	CNIH4
MATR3	GAS5	MIR1304	NDUFA7
DOCK2	ATP5E	MIR3689B	IDH3G
ARHGAP30	MTRNR2L3	CCL24	TMEM14B
SLC2A3	ARHGDIB	OR8D4	ADIPOR1
CSDE1	JUNB	MIR548AJ2	TFPI
GPI	C6orf62	PMCH	TM4SF1
PARP14	CXCR4	KLRF1	LCP1
PDXDC2P	RHOA	SNORD41	CD22
LCK	TMEM212	IL4I1	PPIC
LONP2	MIR4461	IL23A	FASTK
ANXA5	EIF4A2	MIR29C	MMADHC
HLA-F	SAT1	SNORD35A	RNF181
TPM4	ARPC3	HLA-DOB	FCER1G
GRN	ITM2B	S100A12	HAVCR2
SPCS2	IFITM1	CSF2	NME1
CNOT1	IFITM2	HOPX	LPCAT1
RHOH	CHCHD2	GJD2	IFI27L2
SF3A3	RPL36AL	SNORD50B	GPR108
RPN1	ATP5G2	MIR3690	RNASEH1
RNF7	S100A6	AIF1	DNAJB1
ITGB2	MYL12B	VTRNA1-3	ILF2
PHPT1	LDHA	CD177	NAPSB
STK10	CNBP	NAPSB	TEKT4P2
HMHA1	TMA7	MIR3942	PPAP2A
WDR33	ARPC1B	RNU86	AASDHPPT
PLEKHB2	ORC4	SNORD15A	CBLB
CD247	HNRNPA1P10	MIR548AA1	LCK
PTPN6	SUMO2	VSIG4	RHBDD2
RNH1	HMGN2	OR1D4	CYC1
PEBP1	TPM3	IL2	RPS26
GNAI3	RPL37	MIR3685	STRAP
PTK2B	SRP14	SNORD42A	CCL4L1
COPA	UBA52	SCGB3A2	CMTM6
XRCC6	SRSF5	CNR2	PSMC1
LARS	TPI1	IRG1	MKRN2
EIF2S3	CLIC1	SNORD98	TFG
VIM	H3F3AP4	RNASE1	ANXA5
RBX1	CTSB	CCR4	FASTKD3
TSNAX	HINT1	FAM177B	MYD88
CD59	PSAP	KLRC1	COPS5
SERINC5	EIF4A1	VTRNA1-1	TNFSF13B
SUMO2	OST4	LOC440461	MDK
HNRNPF	LAPTM5	CD40LG	DNPH1
CD3G	ARF1	LY86	GNB2L1
COPB1	TOMM7	CLDN5	TIMMDC1
PRELID1	LOC643406	SNORD99	PARL
CACYBP	PGK1	SNORD68	GRN
TOR1AIP2	CDC42	BANK1	SNX3
2019-09-01	CALM1	IFNA17	PET100
SLFN5	DNAJB1	TARP	TMEM219
PPIE	RAN	LUM	GSTO1
CASP2	CALR	CLIC3	MAD2L1BP
SERBP1	SHISA9	SNORD25	LSM1
SHC1	PPIB	SPRR1B	UPP1
SMC3	SOD1	C15orf48	MKI67IP
CCT8	FXYD5	CHST8	ADPRHL2
IKZF3	RPL27A	CCR7	RPF1
GGA1	MTRNR2L4	IGFL2	TMSB4X
ZKSCAN1	SLC25A3	NUDT10	GABARAPL2
TSPAN14	PSMB4	CD8A	FDPS
ABCC9	PTPRCAP	MIR92A1	TTC1
EID1	DAZAP2	CCL4L1	GNL3
HLA-DPB1	RPL21	CCL4L2	ECHS1
TMED10	EIF3F	HBG2	VPS4A
H2AFV	CORO1A	UTS2	TMX4
ENO1	ODF2L	SNORD4A	PDLIM2
RABGAP1L	TMBIM6	CCL20	A2M
PARP9	HMGB1	SNORD87	GRPEL1
PIM2	CD63	TPSD1	C16orf45
ANXA1	EIF3E	IFNG	C19orf10
MAB21L3	HNRNPC	MIR5684	EXOC3
SLC44A2	PSMA7	LALBA	APOE
COPG1	EIF3H	LOC100128420	COPS4
DNAJC3	EDF1	ADH1B	SAMM50
MORF4L2	LOC286437	HLA-DMB	MRPL34
TMC8	RGS1	EGR4	DNAJA3
HIGD1A	EIF3L	SNORD101	CIITA
RBBP4	ATP5B	TNFRSF18	SF3A3
CTBP1	SRSF2	RARRES2	MRPS24
CLTC	SRGN	OR10G7	CCT4
RAN	HLA-F	TMEM176B	NDUFA13
TMBIM4	SKP1	MARCO	ARFRP1
ATP5O	HNRNPA2B1	CCL2	SCAMP3
SP100	CD44	UBD	PHB2
SRSF10	SSR4	MCF2L-AS1	CPVL
SRSF1	HLA-H	SCARNA3	RPL21P28
EIF2A	GABARAP	DERL3	TAF9
MLANA	COX5B	SNORA28	ZBTB8OS
JAK3	PTPRC	MIR548AN	SDHD
SERINC1	LOC100190986	ZBTB16	FIS1
P4HB	TAGLN2	TAGLN	IGLL5
CXCR4	CAPZA1	SNORD81	CD83
SARS	PARK7	SNORA70E	SMS
PDAP1	NCL	CCL13	ITGB2
C17orf62	PKM	SCARNA1	SF3B5
STMN1	EIF4B	CCR8	MYC
ANXA2	NME2	ZXDA	IL10RB
PDCD6	CTSD	KRT86	BGN
LGALS3	ATP5A1	MIR548Q	THEMIS2
DEGS1	RPL22	CFP	RPL36A-HNRNPH2
NUDC	SSR2	GPR183	ATG3
TSPYL1	ZFP36L1	MGC16121	NDUFV2
STAU1	SPC25	CD1C	SLAMF6
IL10RA	ANXA2	LIM2	FAM3C
CLEC2D	SNRPD2	CR2	NUTF2
CD84	GSTP1	SNORA23	C7orf50
GBP5	COX8A	MIR1248	HMHA1
LBH	SP100	LILRA4	NDUFB7
DDOST	METTL21A	IFNA7	SP110
SSR3	NDUFA13	FGFBP2	DBI
MAP4K1	S100A11	TAAR2	TMEM126A
STOM	COX6A1	FASLG	BCKDHA
ROCK1P1	LOC646214	SCARNA21	THBS1
STAT3	H2AFZ	SNORD45A	MPLKIP
SUMF2	ANXA5	HSPA6	NT5C3
PPIB	TUBA1B	CD8B	TYR
TMED2	SLC25A5	OR11H1	RNH1
PSAP	CD99	MIR5690	PBXIP1
EIF3L	RAC2	COL1A1	CXorf40B
RBMX	GUK1	MS4A6A	MAGOH
CANX	CFLAR	KLRK1	PSMA6
APOBEC3G	PSME2	S100A14	SUCLG2
IDH3B	CHP1	IL7R	NARS
C16orf54	ATP6V0E1	SNORD29	EIF2D
TPI1	CAP1	SNORD67	DBNL
ATP1A1	SET	GAGE12J	RAE1
TOR1AIP1	CD52	ASB12	QARS
NFKBIZ	CIRBP	CCL3L3	NUBP2
CDK4	DDIT4	OSM	CAPN3
RBM3	YWHAB	CA3	CTNNBL1
CNN2	EIF3K	MIR142	SCOC
CD74	RNASEK	CXCL12	CSTF3
PDXDC1	KLF6	CTSW	CRYAB
SSR1	HMGN1	SNORA26	PRDX1
C7orf73	DDX17	APOA5	COX17
LYZ	TUBB	OR4C3	EMG1
IFITM1	SNHG5	SNORD100	TECR
POLR2E	EIF2S3	CXCR7	MS4A6A
C1orf43	SRSF3	CCR2	FTL
CHMP4A	SDCBP	TPSB2	MRPS18A
ATP5I	UBE2D3	TMEM176A	TRPV2
DAP3	PRDX1	EFEMP1	TSPYL2
MGST3	EZR	SPINT2	GSN
RBM4	GSTK1	IL21	VIM
ZC3HAV1	HSP90B1	MIR604	SMIM7
CTSS	SERF2	CD160	CD9
PRPF6	GPI	CLC	SRGN
PSMB2	XRCC6	MIR150	QPCT
CTSD	UQCRH	MIR3188	MFSD1
OCIAD1	PDIA3	SNORD56B	AIF1
AK2	MT2A	ZNF683	DYNLRB1
NDUFC2	NDUFA1	SNORD76	PRNP
EIF4B	PSMB8	PTGDS	CD163
CABP4	FKBP1A	STAP1	CD37
SNAP23	DDOST	SCARNA20	RGS5
CALU	IFI16	ARHGEF38-IT1	OSTC
TMEM173	EIF5A	MIR4435-2	BST2
ANKRD36BP1	SF3B1	OR2B6	MRPL3
TGOLN2	EIF4G2	PTGDR	NME2
ETS1	ARPC4	PRF1	CD79A
IL16	MSN	TREM2	SYK
CCND2	ZFP36	MIR4426	FAM32A
CD69	NAP1L1	GADD45G	PSMB5
AMD1	LGALS1	C1orf64	RPS19
CD44	TRMT112	MIR548F1	FBL
ATP5F1	TMEM59	AREG	S100A10
ATXN10	NONO	MAL	CD3G
TRAF5	CLK1	C1orf162	IL7R
TUBB	HM13	SNORD80	PRELID1
EIF1AX	MBOAT1	FABP4	C19orf24
RCSD1	PSMB1	CISH	HLA-DMA
UPK3BL	JUN	CH25H	CDV3
GLG1	RBM39	PTGER2	POLR2C
TSN	ARL6IP5	CD180	POP5
SLA	LCP1	TNFRSF10C	MARS
NBPF16	RBM3	EPHX3	SFT2D1
FKBP5	IL32	LTC4S	TESC
CAPN2	COTL1	KRTAP20-3	MRPL53
HM13	IFITM3	VNN2	PNKD
SSR2	DNAJA1	LGALS2	GAS5
PDIA6	STAT1	FCRL6	NCF1C
TRAF3IP3	HLA-DPA1	TAS2R60	TSC22D1
EIF3I	ACTR3	MIR3671	PUF60
MT2A	ZFAS1	SNORD47	QDPR
ITGAL	PGAM1	FXYD2	BTN3A1
RHOF	CSDE1	RPL21	FABP5
HMOX2	S100A10	SNORD31	PLIN2
TAP1	EIF3I	SNORD52	CCT8
PRMT2	SRP9	HAS1	NDUFA2
PVRIG	PTGES3	CHI3L2	SEC11C
LGALS3BP	APRT	TNF	TCF4
CD27	PPP1R15A	CX3CR1	IER3
DCAF7	PAIP2	C10orf99	CSRP1
LSP1	ARGLU1	ALOX5AP	SEC13
USP22	TSPO	MIR98	RANBP1
RNF19A	EIF3G	APOBEC3A_B	FCGR3A
DCTN2	CD53	MIR597	MSR1
DDX3X	PEBP1	MIR548K	BCAS2
STK17B	C11orf58	PVALB	CD79B
DDT	CD3D	MIR3689C	MDH2
PAPOLA	COX7A2	PNMT	SLC31A2
GLTSCR2	HLA-DRA	LOC100287879	USMG5
AKNA	IL2RG	BEX2	APEX1
PCBP1	RPN2	RAB25	ATP6V1E1
FYN	IFI6	SNORA46	TIMP1
CNDP2	GPX4	MIR3064	POU2F2
POLD4	LYZ	GNG8	PDK4
PTTG1IP	FBLIM1	EPYC	TBC1D10A
CECR1	UBL5	FPR1	ERGIC3
GTF2A2	HNRPDL	CXCL5	FGD2
XIST	NFKBIA	LTB	PPP1CA
NCKAP1L	EWSR1	CST7	CD14
CYB5R3	COX6B1	SNORD69	COPB2
ZFAND5	SNRPB	LCN10	COPS6
SIVA1	P4HB	TNFRSF4	TMED3
NDUFA11	ARHGEF26-AS1	TF	ADAM28
CASP8	LY6E	IGSF6	CMC2
TUBA1B	SPCS1	MORN3	PRPF31
VAPA	PPP1CA	LINC00659	HLA-DPB1
LEPROT	GNG5	IFI30	SLC25A11
PNRC1	PSMB3	AQP3	HIST2H2AA3
SNHG3	NDUFS5	SELL	LHFP
OPTN	EIF3C	CYSLTR1	PSMD4
EIF4A1	CD37	RNASE13	SAA1
HSPA5	EID1	ESM1	HAT1
PAFAH1B2	RBMX	SUSD3	SBDS
ITM2A	BRK1	MIR4680	GORASP2
LAPTM5	HNRNPF	LAT2	ALG5
CNP	ATP5C1	SNORA12	SELM
C11orf31	PSMB9	HCG26	ETFB
PLAC8	ATP5L	CTSG	ELP2
LRPAP1	LGALS3	SNORD11B	TXN2
KLRD1	BTG1	SNAP91	ANXA7
BANK1	YWHAQ	TNFAIP8L2	PMP22
SORL1	PRKAR1A	LOC100505478	GPX1
PDCD4	HSPD1	CHI3L1	GLB1
CHMP7	CCNI	PI16	TMEM256
SAMHD1	HSPA5	SNORD12	C22orf28
TUBA4A	GDI2	LCE3D	CNPY2
DENND1C	TMEM258	KRTAP2-3	VAMP8
ARHGEF6	COPE	SH2D1B	FGL2
LOC100130231	MORF4L1	IL6	NDUFAF3
FGD3	STK17B	RMRP	RPL29
FLJ30403	NDUFA4	SNORD119	CCL4L2
TNFAIP8	LSP1	COL3A1	LGALS1
CD5	ATP6V1G1	IL36G	PCMT1
ST8SIA4	MBNL1	WDR86-AS1	LILRB4
ITK	ZFP36L2	BTK	JTB
SLAMF6	TPP1	EAF2	MRPL47
ELMO1	UCP2	RAB19	HSD17B4
SMAP2	KRTCAP2	RNASE10	CNN3
PTPN7	LAMTOR4	SNORD28	SLC1A5
NUP210	EIF4H	LTA	LITAF
GIMAP2	DAD1	SNORD94	C4orf48
NLRP1	DFFA	TMEM252	NKG7
NOSIP	GRB2	SNAI3	TARS
LIME1	IRF1	MSMB	MORF4L2
SEMA4D	SHFM1	TAS2R42	KLRK1
SAMSN1	HSPA1A	MIR623	STARD3NL
OAS2	RAB7A	FGR	ASCC2
SP140	TRAPPC2	OR5W2	PSENEN
HCP5	NDUFB8	IRF8	GABARAPL1
ARL4C	PRDX5	SNORD22	ADRM1
SPATA13	PRR13	HAMP	S100A11
CD6	C12orf57	TNFRSF25	FAM26F
BIN2	ARPC5	SNORA16A	ECI2
FAM46C	LOC284454	DPT	UFC1
PHF11	CUTA	ADRB2	LSM7
SLC7A5P2	LOC100131257	IL17C	SLC35A4
IKZF1	HIST1H4C	KLRC4-KLRK1	PHF5A
RGS19	YWHAE	ZCCHC18	LYRM9
APBB1IP	CD69	SNORA20	METTL9
RDH11	ATP5O	HIST1H3A	CTSL1
HSPB11	CD164	ICOS	GZMA
GLRX3	GPX1	KLRF2	AAMP
DNASE2	HLA-DRB1	SNORD105	TSPO
RAB11A	COX6C	SNORD117	MRPL39
CCDC124	TCEB2	FCER1A	CREG1
ATP6V1A	EIF3D	C9orf53	JUNB
GLT25D1	SHISA5	MIR644A	ETHE1
OSTM1	CTSC	NEFL	EEF1E1
SCARB2	KCNQ1OT1	RNU6-66	LAMTOR1
MLPH	C6orf48	SERPINA3	CD52
MAD2L2	UBE2L6	SNORD84	ABCF3
A2M	SERINC1	IGLL3P	DNAJB9
APOE	HSPB1	TNFRSF13B	TIMM8B
C6orf1	L2HGDH	C3AR1	NEDD8
TYR	ANAPC16	GPR84	TMEM258
MAGOH	NEDD8	ICAM2	FOXP1
CAPN3	CAPZB	OR3A4P	PSMD7
GRSF1	GNAS	TMEM71	PSMB1
GSN	OPHN1	GZMM	NMD3
AKR7A2	HSPE1	APOD	DENND2D
ERBB3	CTNNB1	GIMAP2	NCOA4
PAICS	BCAP31	GPR25	FXYD3
PTDSS1	MATR3	CXCR5	S100A13
CTSL1	BSG	IL18RAP	ATP5G1
FGFR1OP2	ATF4	OR5AP2	CXCR4
NIPA2	DYNLL1	CD72	LOC401397
CTNNA1	NHP2L1	NUP62CL	MIR4461
GPNMB	RPS4Y1	ZBED2	SOD2
SLC35B2	CANX	RLN2	CAPS
RRAGA	CSTB	APOBEC3H	PPCS
PMEL	PSMA6	FAM229A	AP1S2
SERPINE2	C17orf62	LOC283761	BUD31
PRAME	IER2	ZNF442	PSMG4
ACTR10	SQSTM1	MRGPRD	RPS28
SGK1	PSMA1	GPR34	SNX6
GNS	TOB1	SNORA24	CD53
S100B	TMED10	SPRR2B	ASAH1
MIA	TAP1	SNORD27	EIF4A3
WDR61	S100A4	SNORD24	ACO2
APOD	PMEL	MIR548F4	IGSF8
TUBA1C	SRSF6	GDF9	EIF4E2
NSMCE1	2019-09-15	IL1R2	METTL5
TMEM87A	PDIA6	SNORA30	CASP1
SPG21	WSB1	C20orf195	LAMTOR5
FIP1L1	TMBIM4	SNORD83B	TALDO1
ICAM1	TUBA1A	MIR4480	NCF1
FARSA	ERP29	CXCL1	OXA1L
GPR56	CCND3	ADAM28	PSMD12
CDK2	CDC37	RBM11	PEF1
PLP1	PDDC1	APLNR	NIPA2
PTPLAD1	DBI	CCRL2	SLC25A39
ASPH	SCD5	FPR2	MRPL37
YIPF5	PRELID1	IL26	DUSP10
SPARC	2019-09-07	MIR1181	FBXO7
OLA1	UBXN1	LYVE1	GADD45B
PDHA1	ATP5H	CSHL1	DNAJB11
CCND1	PSMA2	NCR1	ANXA2
CHMP3	TMED2	TMEM155	PDCD6
INPP5F	NPC2	PDCD1	FCGR2A
PSMD9	CCT7	MIR3945	LINC00493
P4HA1	ATP5F1	OASL	TMBIM1
EXOSC4	SYNGR2	SNORD104	DPM1
SLC39A1	SARS	RHEBL1	LGALS3
FKBP9	GLIPR1L2	ACTRT3	VIMP
PLTP	UTP11L	FBP1	TIMM23
FN1	MRFAP1	SIM1	HADHB
HAVCR2	CNN2	SNORA44	EMC6
RGS5	NDUFB2	SNORA22	SLC7A7
TFAP2C	LRTOMT	SNORA45	ASH2L
PDK4	HIGD2A	CD70	TOMM5
SAA1	BST2	SNORA2B	ELOVL1
ITGA10	UQCR11	PLVAP	ACP1
SFRP1	ARL6IP1	GPR150	MRPS6
C1QTNF3	ATPIF1	LOC643733	SARNP
MAGEA4	CD2	GCHFR	GBP5
CDH1	COX5A	MIR624	IRF9
LZTS1	GRN	SNORD44	FLII
LOXL4	MDH1	SNORD2	RPS16
FAM26F	SEPW1	C19orf59	CSNK2A1
LILRB1	MAT2B	SNORA31	DDX56
MTX2	STOM	KRT1	YIPF3
SDF2	ATP6V1F	HIST1H2BG	TYMP
FRG1	MCFD2	HIST1H2BB	FKBP2
GART	MRPS21	SNORA62	NDUFA5
CUEDC2	VPS28	RXFP4	SAT1
SERPINB6	NDUFA11	SNORD35B	MEF2C
PLIN3	CYB5R3	PLD4	PTPRCAP
C14orf119	TMEM230	OR52H1	COX5A
PLEKHJ1	NDUFV2	VMO1	EIF6
NR1H2	ABCC9	HVCN1	GPNMB
DCT	KIAA1551	CD1B	NGRN
SLC45A2	ERGIC3	ANXA2R	LYPLA1
NENF	SLC3A2	SNORA66	PLP2
CA14	ST13	MIR7-1	CHMP5
MYO10	SNHG6	RNASE3	OSTF1
SCD	CCT8	CRABP2	MGAT1
P2RX7	HERC2P4	MS4A4A	SLC35B2
BCAN	CD82	SNORA70G	PSMB6
CDH3	QPCTL	AQP1	HSD17B11
LINC00612	RBM34	HDC	MRPL28
CCL14	ATP6V0B	SNORA1	IGFBP7
LYVE1	CSNK1A1	LOC389043	EMC3
CLEC4G	NEAT1	RASSF7	SERPINA1
SNX1	CCT3	CD40	AHCY
F13A1	RAB27A	CXCR3	RDH5
TREM2	RAP1B	LY6G6E	DNAJC7
SLC25A4	THRAP3	GPR18	SRP68
PTTG1	ZNF207	GPR171	NDUFS2
TRA2B	SSBP1	CEACAM21	NHP2
CWC15	CDC42SE2	MIR1236	ANXA6
MCAM	ANXA1	C1orf54	HIST2H2AA4
MOK	MYH9	GSTA2	RRAGA
BTG3	DYNLRB1	P2RY10	HLA-DMB
FUCA2	2019-09-02	CDA	NDUFB5
DAG1	EMP3	GH1	SLIRP
SLC26A2	FUS	SNAR-B1	HEXB
NRP2	WARS	MIR590	ITM2C
BTF3L4	LUC7L3	RNU12	KEAP1
BFAR	POLD4	SCARNA17	CPQ
BAIAP2	CSNK2B	SNORA54	MRPS30
SPTSSA	PPP1CB	MIR4712	PRDX3
FAM223B	SUMF2	MIR5010	PMEL
DOK2	PIP4K2A	KIR3DL2	CCR1
MYADM	ATP5J	CD200R1	PSAP
CAV2	VMP1	HIST1H4J	DUSP6
SERPINA3	COX7B	IL33	ELP5
ATP6V1C1	HNRNPM	MIR4748	SERPINE2
RTN4	IKZF3	DEGS2	FAM65B
ABCF2	UGT8	MIR941-4	HIBCH
SGCE	CD48	SPINK2	C16orf13
CCPG1	SNHG16	LOC100130298	SPOCK2
CD28	PGM5P2	SNAR-B2	C1D
IPCEF1	ATP1A1	MAPK15	RAB13
TESPA1	PSMB10	BLNK	PRDX2
GPRIN3	AUP1	GNGT2	AQP1
ICOS	PUF60	BEX5	HLA-DRB1
TC2N	ISCU	KRTDAP	TMEM126B
GIMAP6	CIB1	CD163	GPM6B
PCED1B	RPN1	PMEL	TRMT10C
THEMIS	LOC100132247	SNORD32A	DCTD
GIMAP1	PSMC5	SNORD38A	LMNA
ATHL1	ATP5I	SNORA75	PRAME
TRAF1	ARF5	NCF1	MAGED2
STAT4	XRCC5	LCE1A	COA3
PTPN22	RNF7	SNORD111	ATG16L1
VOPP1	CLTA	SNORA67	SFRP1
SNX20	ANKRD44	NCF1C	EEF1G
CD34	HERPUD1	MIR548H3	GARS
CALCRL	LAMTOR5	SNORD12C	PFDN2
TIE1	TMED9	TMEM211	C16orf54
CDH5	HP1BP3	ZBTB32	POLR3K
VWF	NDUFB4	XCL1	DARS
CLDN5	SEC61B	SLC40A1	FAM96B
ECSCR	AKIP1	PNOC	DHRS7
FLT4	IDS	MIR3682	LAMTOR2
MYCT1	EIF3M	F13A1	TPI1
SLAMF7	SRSF7	TUBA4A	PIN1
MS4A6A	SNRPG	CD300A	FN1
AIF1	LMAN2	CYP7A1	FAIM3
FGL2	STAT3	CCR3	RASSF4
RAB31	WDR1	EPHA1	HARS
KRT18	NDUFB9	GPA33	PSMC4
LAMA4	MLL5	ALOX5	SGK1
IGFBP7	GABARAPL2	NINJ2	NOP10
APOC2	PDCD6	GPR141	CD2
C1QC	N4BP2L2	VCAM1	S100B
CD86	TIMP1	MIA	PRF1
CFD	CPNE1	FFAR3	S100A16
TMEM176B	MLANA	MGP	MIA
CD163	HSPA9	MIR548A2	TNFSF13
FCGR3A	APOBEC3C	LINC00239	VPS29
CD14	UQCRC1	CETN1	HDDC2
LILRB4	CCT6A	ZNF571	CNN2
FPR1	ILF3	LIME1	ASNA1
SLC7A7	C11orf31	KLHDC9	GLO1
C1QA	PNPO	C5orf47	NDUFV1
CSF3R	LITAF	BATF	CD74
TNFSF13	C14orf2	KIR2DL3	APOD
MNDA	TNFRSF14	CER1	HLA-DQA2
PILRA	PSMD8	LPAR2	VAMP5
NCF2	TECR	RGS13	AKR1B1
CLEC4A	PNRC2	SNORA51	COPS3
CSF1R	STMN1	HIST1H1T	BZW2
S100A9	ANXA6	GPX3	MAFB
HCK	MDH2	SNORD33	GOSR2
MS4A4A	PDCD4	FCRLA	CCL5
TLR2	PRDX6	OR2G6	IL32
C3AR1	ACTR2	MIR5188	PRKCH
SNAR-A7	CYTIP	LOC256021	LAP3
SNAR-A3	SRRM2	HIST1H4A	SF3B14
SNAR-A4	PHB2	IGFBP3	TSPAN4
SNAR-A5	RPL7L1	TNNI2	SEC61B
SNAR-A8	RNF213	HCAR3	PSME2
SNAR-A6	CD47	PDLIM1	IFITM1
CTNNBL1	LAPTM4A	RNU6-28	ERGIC2
LRPPRC	GTF3A	MIR3939	ATP6V0E2
APP	ERH	SNORD79	FCRL1
TNFRSF12A	WDR83OS	S1PR4	OAT
MATN2	ANP32B	TCAP	SEC23B
CLU	GYPC	MGC39372	PLEK
LOXL3	USP33	NRG1-IT3	BCAN
HPS5	TSPYL1	PARD6A	ATP5I
FCGR2A	LGALS3BP	SNORD116-12	MRPS34
NAV2	KLRD1	LOC283710	CAPZA2
CXCL14	LCK	MIR568	NDUFS8
ISLR	RBM4	KCNG1	TSEN15
COL1A1	VDAC1	UCHL1	LSM10
PDGFRB	AP2M1	SIRPG	C12orf10
CDH11	ECH1	CTXN3	GZMK
SNAR-A10	ATRAID	ZFP57	MNDA
IGSF6	ATP6AP2	SNORA61	UQCRFS1
C1QB	PSMB7	SIGLEC6	WARS
MSR1	PIK3IP1	DUSP2	AP1M1
SLCO2B1	PSMB6	TSTD1	KYNU
ADAP2	ATP5G3	SNORA7B	TBXAS1
TRPM1	SON	C16orf74	KXD1
SSX2B	FYB	BHLHE40-AS1	ERLEC1
EXOSC7	HMHA1	GRAP	CD3D
GTF2F1	HCLS1	MIR548AC	CTSD
HEBP1	SERINC3	MIR3142	LHFPL3-AS1
DNAJA3	TGOLN2	ADTRP	BLOC1S1
EIF2D	TAX1BP1	ACRV1	ENG
PLIN2	MDM4	MIR24-2	TYROBP
C20orf111	MAP1LC3B	SFRP4	RPL36
METAP2	NDUFV3	TTC16	TVP23B
PSMG3	UXT	C1orf172	EMC4
SNX29P2	S100B	SNORA27	CCNG1
PAGE2	HSPA1B	SNORA6	GLUL
MAP3K11	ZC3HAV1	SNORD110	CD19
ABCB5	M6PR	SNORA70B	CTBS
NGEF	MAT2A	CCL25	STOML2
CP	ATP5D	OR1L6	RPL13A
ABCA8	VCP	TXK	APOA1BP
TERT	TOMM6	LOC401497	NDUFS5
TFF2	ATP5J2	CD22	IRF8
IL33	CBX3	PTENP1	CLNS1A
GZMH	ISG20	HP	ATP6V0E1
CCR5	SERPINE2	CCR5	VDAC2
CYP4F35P	LRRFIP1	SNORD83A	ZNF622
SLA2	NUDC	CRIP3	PFKP
PARP8	RAB1B	SNORA52	C1orf85
SYTL3	PCBP1	P2RX3	COPS7A
RFTN1	PSMD4	CST6	VKORC1
RETSAT	ITGB2	SNORA10	PDCD5
MYO1F	SRSF11	HLA-DQB1	TRAF5
BIRC5	USMG5	LOC645638	SSU72
NUSAP1	SPTLC1	MRGPRX2	DSTN
CDK1	TRAM1	SYNGR3	ATXN7L3B
UBE2C	GHITM	TRIM15	LCMT1
PQLC2	FAIM3	LILRA2	GSTM4
CCL22	SSR1	CLECL1	PRDX4
ZBTB38	PSMA3	DPEP3	PILRA
RALGDS	TOR1AIP2	LCN8	VPS25
NUF2	UQCR10	DIAPH3-AS1	NEU1
DTL	FBXO7	SNORD89	IFI27
ASF1B	RARRES3	CLEC5A	SLA
KIFC1	ITGB1	SNORA11B	SNRPC
TOP2A	CHMP2A	CD247	CD8A
ARHGEF3	NHP2	MIR155HG	ISCU
LRMP	TPM4	OVGP1	RPS29
MYO1G	BZW1	MIR378E	TMEM106C
C7	C1orf43	TRIM69	RPL39
CCL21	SH3BGRL	MIR1537	RABAC1
SDPR	PLAC8	CD4	TNFAIP3
CXCR7	PTTG1IP	RNU6-71	HLA-DQA1
LDB2	RBM6	IGLL1	ATP6V1F
RARRES2	U2AF1	HCK	ACADM
SMAD1	CLEC2D	HPCAL4	CHMP2A
PLVAP	MCL1	SNORD50A	RPS10
PLEK	SRSF10	CD3D	PSMB7
MTHFD2	RGS2	MGC45922	FXYD5
FOXP3	ATP1B3	MMP1	NR4A1
RRM2	PSMA4	SERPINA11	PSMD6
PRC1	SLC35F6	DOK2	FARSA
CCNA2	ANAPC11	TEX21P	CRIP2
PBK	NCRUPAR	PLEK	ID2
TPX2	CST3	C19orf33	APOC2
LUM	RABAC1	SNORA72	PWP1
DCN	COX7A2L	RGCC	DCXR
CXCL12	GMFG	LOC100616530	TRIML2
IFI30	CD3G	E2F5	EIF2B1
LINC00574	HNRNPR	SAMD3	NREP
HIF3A	SLC2A3	MIR3198-2	PLEKHJ1
MPL	CTSA	CNTN4-AS2	SNHG6
SLC4A8	YPEL5	LOC100131289	MRPL51
F2RL3	ARL6IP4	MIR4800	NDUFB2
LIN28A	LAMP2	PANX3	ST6GAL1
OR4F16	AHNAK	SNORA14B	MRPL36
OR4F3	ARHGEF1	KLHL34	PLP1
PKMYT1	XAF1	C12orf75	FAM127B
CDCA8	GATM-AS1	TREM1	MT2A
KIF2C	FIS1	CD83	USP39
BGN	JAK1	SIT1	C1orf162
THY1	ORAI2	RNU6-19	ITGAL
MFAP4	UQCRQ	HHEX	UQCRC2
PDPN	NOP10	GJA4	ATOX1
CCDC80	CYCS	OR1L8	RPL10A
GJA1	DDX6	OR5A2	PCMTD2
CD248	PDLIM5	CLCF1	ATP6V0D1
FBN1	TNFAIP8L1	ZNF296	TPD52L2
C3	FKBP5	DPEP2	RHOF
EFEMP1	TRIM22	HIST1H4B	C19orf53
MXRA8	HLA-DPB1	P2RY14	RAC2
COL6A3	UBE2V1	LST1	CCT2
LPAR1	SERPINB9	MIR573	ARF4
CYP1B1	IRF9	HLA-DQA1	NCF2
CCDC88C	JAK3	C3	HMGN3
CAMP	RBX1	PLA2G2C	MED8
ITGB4	ANKRD10	THY1	NUPR1
CD180	TAF7	SNORA74B	SNX10
IL1B	PRRC2C	WNT1	SH3BGRL
S100A8	GLTP	NMRK2	VPS51
FCN1	PRDX2	C9orf106	SYNGR2
SLC11A1	SEC11A	SCARNA5	ILK
C15orf48	NKG7	CMA1	MRPS7
THBS1	STAT2	SNORD17	VBP1
COL4A1	TUFM	PON3	GATSL3
CXCL13	C19orf53	NCF4	TIGIT
PSD4	POU5F1	ADCYAP1	LGALS3BP
SNAP47	UBA1	SPP1	ATP6AP1
MIAT	PNISR	CASP12	NR1H2
DPP9	NPIPL3	COL13A1	DUSP1
FUT1	PAFAH1B2	APOC2	NAA10
MFAP5	C7orf55	POU5F1P4	VDAC3
ZNF674	C14orf166	CHRD	AATF
FASLG	ID2	ADORA2A	EEF1B2
KLRC3	CRIP1	OR11L1	H2AFZ
TSPAN18	PRMT2	SDPR	NDUFB10
ROBO4	SERP1	MMP7	SELK
ELTD1	CELF2	OR2M3	MS4A1
ERG	DNAJB6	C19orf77	WDR46
ADCY4	LMNA	SNORA65	LSP1
CLEC14A	TKT	MBOAT4	IFI6
SLCO2A1	COPS6	COX4I2	POLR2K
CKAP2L	TRA2A	LOC79015	PREB
SCIN	BTN3A2	DNASE1L3	DHPS
PROX1	AIP	LOC100129617	CD63
KDR	PLP2	IFNA8	GADD45GIP1
FABP4	NDUFC2	TRH	ELOF1
PDE2A	ILF3-AS1	PROKR1	TXNDC9
MMRN1	PHAX	LOC100128993	SPON2
NTS	APOD	XAGE2B	XBP1
SNAR-B1	FAM96B	TRAT1	IFI35
FPR2	AP1S2	CCDC109B	SRSF9
COL5A1	ZNF655	SLC2A5	IER3IP1
COL3A1	NOP58	PRAMEF3	HLA-B
FMOD	DDX39B	ECSCR	TMX2
ELN	POMP	USP30-AS1	TCF7
HCAR3	ARHGAP15	BCL11A	AKR1C3
STAB1	SEC61G	SNORA64	SPARC
IFNAR2	RNH1	BEND5	UBE2V2
TFPI	TXN	SYTL1	SSBP1
PLAC9	NDUFB3	LOC554206	CSF1R
CFH	PPP2R1A	EDARADD	NAGK
TAGLN	NDUFB7	SOWAHD	TMED4
FOLR2	GANAB	MIR21	NDUFB9
TRIM74	DPP7	OCM	S100A9
CD93	ASAH1	OR4P4	TKT
TLR4	LINC00649	SNORA15	DDT
MRC1	CHMP1B	NPFFR1	LILRB2
AQP9	NMNAT1	HHATL	NDUFAB1
IGFBP6	MAGED2	RGS2	GPR143
FBLN2	VDAC2	ZNF17	RPS5
MEG3	STK4	LINC00207	IMPDH2
IL10RB	MAPK1IP1L	CA6	CLTA
LOXL2	LOC100506190	PGA4	RHOC
GGT5	SLA	FSCB	NPC2
DPT	CLNS1A	ARRDC2	TMEM98
COL14A1	MAB21L3	HCAR2	C4orf27
LPAR6	DUSP2	LAMP5	PRPS2
LOX	MLF2	CDKN2D	HCK
TGFBI	TALDO1	SDS	FYN
PODXL	OS9	MNDA	C17orf89
VCX	GOSR1	LINC00608	CCL4
KLK6	OGT	GTSF1	NOL11
ITGAM	PPP2R5C	SNORD60	PSMD2
SLAMF8	BUB3	CYSLTR2	SNRPG
IL4I1	PHB	PITX1	BCL2A1
FPR3	OSTC	SNORD46	DUSP23
TF	SUB1	CSF1R	PTTG1IP
SAA2	CDC42SE1	HLA-DMA	ROMO1
METTL8	PRICKLE2-AS3	FGF20	RRP1
NANOG	C9orf78	KLRC3	CYTIP
ZSCAN29	ILF2	C10orf113	RAB34
ZNF429	SF3B14	ID1	HIST1H2BK
IGJ	ARPP19	GAP43	ST3GAL4
MSL3	ISG15	KRT72	STX10
SEPP1	CTSS	CAMK4	TGIF1
NRP1	NDUFB10	LGR6	SRA1
COL1A2	SNHG8	ADA	TUBB4B
PTPRZ1	CIAO1	MIR4632	TMEM167B
TXK	C9orf16	LOC100507250	NSG1
STK38	LOC284023	FOXN4	ADPGK
CAMK4	LINC00294	WNT10B	PSMB3
DPYD	NDUFS8	THAP11	ERRFI1
PODN	PAPOLA	LCN2	CD3E
ESAM	SELK	SNORD45B	GNPTG
ADIRF	SSR3	PNMA3	MAGEA4
DCTD	COPZ1	SERPINA6	FABP7
PDCD10	EMC4	S100A7	TGM2
MIR1244-3	PCMT1	GTSF1L	ACTL6A
MIR1244-2	BRD2	SNORA25	SRI
TYRP1	LEPROTL1	TAS2R16	HLA-E
CCR1	MTFMT	TMEM204	TMEM222
TBXAS1	SEC61A1	FLJ34208	C3AR1
FGR	SEC11C	GIMAP7	TSC22D3
ADORA3	MORF4L2	OR7D4	HLA-DQB1
RASSF2	TOMM20	SNORA77	TUBA1B
SULF1	ANAPC5	PLAC9	MRPS33
ADORA2B	ATF7IP	COL1A2	RTFDC1
TNFRSF11B	CCNL1	CD69	SUGT1
AQP1	C1QBP	HIST1H1D	GFM1
IL1RN	TBCA	GRTP1	BABAM1
G0S2	FDFT1	ZNF416	LIPA
C1S	TNFAIP3	MRVI1-AS1	MRPS22
HCAR2	APEX1	OR10G3	TXNL1
IFI44L	CYP20A1	FCRL5	ESD
CD1C	SNURF	MGC12916	PNRC1
SMOC2	CAPZA2	GCSAM	S100A6
OASL	PCBP2	ESAM	EMC7
SAMD3	VAMP8	C22orf24	IDH3A
TSEN54	PSMB2	BIK	PSMA4
IGSF11	COA1	MIR941-3	COTL1
LINC00473	C4orf3	SNORD23	PSMG3
SLC19A2	MRPS6	SMOC2	ATRAID
TRIM73	ELF1	GGTA1P	DDIT3
RTKN2	C12orf65	SNORD20	CD81
CCR8	PNPT1	PTPLAD2	AP3S1
LILRA2	SUMO1	PLEKHF1	ADSL
SNAR-B2	LEPREL4	CRB3	LAS1L
TREM1	POLR2L	CYP4F12	ITM2A
SERPINA1	ATP6V1E1	CXCL11	LAPTM5
PPAPDC1B	ETNK1	CCL7	NOLC1
NIPAL3	SRI	SCARNA9L	TMEM179B
UBASH3A	RAB42	MTVR2	HLA-DQB2
OR4F29	SNX17	OR5L1	MRPL16
MIR1244-1	SMIM14	ASPRV1	BCL11A
FCGR1C	RSL1D1	CTLA4	BECN1
CYP4X1	DDX3X	ADAM8	GMPS
TNXB	S1PR2	APOL3	SNRNP40
AGPAT6	PPT1	DOC2GP	TMED1
MZB1	DDX24	TAS2R3	NDUFS7
PXDN	NAP1L4	SNORD91A
GAPT	HIF1A	TCEAL2
SSX2	SPCS2	SERPINE2
FHL2	NDUFA12	RNU5F-1
CLEC4M	HADHA	H2BFXP
DARC	HMGN3	SNORA14A
C21orf15	PIGT	ZNF879
XCL2	CD46	CMTM2
C1R	TIGD1	DOK3
STAB2	TM9SF2	PAGE1
FADS1	HCST	SERPINB2
HK3	LOC90834	SNORD96A
SHISA2	SAR1A	RNASE2
DKK3	RPS27L	FAM24B
UHMK1	IK	TIGIT
CFP	CST7	AQP9
KIT	GSTO1	IL12A
FBP1	DEGS1	CLEC14A
PAGE2B	HLA-DRB5	MUSTN1
OLR1	DNAJC8	MIRLET7G
SIGLEC9	PTPN2	NCF1B
DNAJA4	C17orf75	CCL8
SNX9	NDUFS7	MPZL3
CDCA3	MOB1A	TEX38
BUB1B	PA2G4	GLRA1
FAM223A	CD3E	MFNG
SLC25A13	VAT1	SIGLEC17P
FCGR1B	ATP5G1	IFIT2
OAS3	ATP6AP1	LOC339807
EPSTI1	DSTN	SNORD86
HOPX	TMEM50A	LY6G5C
KLRG1	XPNPEP3	C7orf29
LRRC70	WDR55	CD27
XCL1	UFC1	CLEC4A
YTHDC1	CDK5RAP3	TREML2
CSNK1D	GIMAP4	C1S
QRICH1	LIMS1	ZG16B
TGFBR2	TRAF3IP2	ACSM3

## Sheet: HNSCC
SCMarker	Top expressed	Top Variable
UQCRC1	B2M	RAD21L1
GSTP1	MTRNR2L2	TPSAB1
C1QBP	TMSB4X	TPSB2
GPX4	ACTB	PIP
PYURF	FTH1	ELK2AP
PPP1R15A	MTRNR2L8	CPA3
SEPT2	RPL7	MUC7
ARF5	FTL	STATH
CCT3	UBB	IGJ
SLC3A2	GAPDH	CTSG
NCL	UBC	CCL4
TM9SF2	EEF1A1	IL22
CHP1	MALAT1	GZMB
NONO	MYL6	DEFA1B
NDUFA12	RPS27	DEFA1
RPN2	PTMA	GNLY
HINT1	RPL41	IGLL5
CHCHD2	RPLP1	MZB1
IER2	RPS14	ZG16B
MSN	RPL3	GZMK
ATP6V0B	TMSB10	CCR7
TMEM66	RPL18A	TPSD1
PPT1	H3F3B	HBG1
RQCD1	RPS18	C6orf58
EEF2	RPS6	RHAG
CAPZA1	FOS	GZMH
SDCBP	ACTG1	AZGP1
OS9	DUSP1	CMA1
ATP1B3	RPL8	RAX
G3BP1	EIF1	GYPB
SRSF6	CALM2	GZMA
HNRNPR	RPLP0	HDC
CST3	RPL5	CRISP3
CD99	ANXA2	BPIFB2
TMED9	RPS3A	CXCL13
IFI16	HLA-B	MYL1
CTSB	HNRNPH1	LOC400654
ZFP36	RPS19	DLK1
PGAM1	RPL19	IFNG
PARK7	EIF4A1	HBG2
UBE2D3	CFL1	C2orf78
PRMT1	PFN1	NKG7
MRFAP1	DDX5	CCL21
SSR4	EEF1G	KHDRBS2
CCT7	HLA-E	CRNN
PSMB4	TPI1	VPREB3
LAMP2	RPL23A	CD69
GUK1	RPL4	DMBT1
WDR83OS	MTRNR2L1	CD40LG
MORF4L1	NFKBIA	RGS1
COMT	IFITM3	KLRB1
ILF2	MIF	GPR31
PSMA3	HSP90AB1	KLRK1
PAIP2	HLA-C	CXCR6
CSDE1	IFITM1	XCL2
ATP5B	RPL9	LOC339822
GPI	ALDOA	CLC
CYC1	YWHAZ	GPR15
STRAP	RPL10A	LCN8
PFDN5	RPL6	OR5J2
CSNK1A1	RPS4X	MIR650
PSMC1	TPT1	ALOX5AP
TFG	OAZ1	MBD3L3
ANXA5	RPS15	TARP
TPM4	JUNB	DERL3
HERPUD1	RPS25	TXK
RAP1B	HSPA8	CCL19
PPP2R1A	RPL10	CXCR4
HNRNPM	C6orf62	KLRC1
GNB2L1	ARPC2	GZMM
APLP2	RPS8	CTSW
HSP90B1	RPL17	KRT71
EIF3C	RPS3	TTC16
GRN	LDHA	TRAT1
WTAP	RPS11	TTC34
SRSF2	HLA-A	SERPINA12
ATP5C1	MIR4461	KIR2DL4
C19orf10	GNB2L1	LINC00570
UBE2L6	RPL31	SERPINA9
RPN1	MYL12B	ANKRD24
SDHD	PSAP	KIR3DL2
UQCRQ	RPL23	GPR183
VCP	S100A6	CTLA4
NDUFV2	PPIA	CD8B
NUTF2	RPL15	LTB
ATP5A1	MYL12A	LOC100505978
GHITM	ENO1	LOC100128420
EEF1D	SRP14	CD8A
DBI	RPL13AP5	MS4A1
PPP2CA	HNRNPA1	HBB
CSTB	DNAJB1	CD3D
UBE2V1	TMBIM6	SNORD64
PSMA6	ITM2B	CKM
PEBP1	S100A11	TCN1
LAPTM4A	NACA	KNG1
TAGLN2	SAT1	CYLC1
MDH1	NPM1	CST7
TRMT112	RPS16	ZNF683
XRCC6	RPS5	CCL3
PRDX1	RPS13	LTF
TECR	CNBP	VGF
TAPBP	RPS2	BIRC7
CCNL2	FAU	DPCR1
EIF2S3	ANXA1	SIRPG
GSN	MTRNR2L10	FAM19A1
CD9	HSPA5	KIR2DS4
YWHAB	HNRNPK	CD52
PSMA2	C17orf76-AS1	CCL3L1
OSTC	RPS27A	CNR2
CD59	RAN	GHRH
DDIT4	GSTP1	TNFRSF17
BST2	RPL11	LCK
POMP	H2AFZ	HEPN1
NME2	PSME1	PPP1R2P9
SUMO2	EIF4G2	SELL
SF3B1	LMNA	GPR174
PSMB5	ATP5B	IL17A
MLF2	HMGB1	HPGDS
S100A10	COX4I1	CD2
PRELID1	RPL7A	OR9G1
HMGN1	RPS24	OR9G9
PUF60	RPL35	NEUROG1
YWHAQ	CD9	VNN2
LDHB	RPS9	ACTA2
EZR	PABPC1	CCL4L1
NHP2L1	IER2	CCL4L2
MDH2	RPL27	LY9
PPP1CA	HMGN2	EOMES
COPS6	RPL21	FFAR3
MYL12B	ZFP36L1	REG4
EID1	DAZAP2	ICOS
ARPC1B	CLIC1	PTPRCAP
PIGY	SET	OR5M3
PSMD4	PPIB	OR1E2
TMED10	ARF1	FASLG
ENO1	COX6A1	CLUL1
OTUB1	PPP1R15A	IGLL1
SH3BGRL3	PDIA3	APOD
PSMC5	SLC25A5	TNFSF8
EIF4H	RPL37A	IL1RL1
SEPW1	EEF1D	CA4
GPX1	TSC22D3	CD48
APRT	EIF5A	IL13
ANXA1	TUBA1B	GPR171
RHOA	PSMA7	KLRF2
C11orf58	CALR	SLA
MORF4L2	CALM1	AMICA1
BZW1	CD74	CCR4
PRKAR1A	RPL29	SAMD3
PRDX5	RPL35A	FCRL3
ADRM1	CD63	CA1
S100A11	SH3BGRL3	SLN
SRP9	UGDH-AS1	PLA2G2A
RAN	RPL18	BRS3
ATP5O	TAGLN2	KCNC2
TSPO	SRSF3	GIMAP7
NEDD8	PKM	IL18RAP
SERINC1	RPS10	TAGAP
PSMD7	RPS7	ADCYAP1
P4HB	SKP1	KIT
PSMB1	HSP90AA1	LOC283710
ATP5G2	RPLP2	CD27
BUD31	PRDX1	KLRC2
TPM3	RPL30	TMEM71
TMEM59	IFI27	CD19
BTF3	ZFP36	MAP2K4P1
EIF4A3	HSPB1	PRF1
NDUFB8	PSMB1	CCR8
EIF3H	RPS12	BIN2
ANXA2	RPL26	FCER1G
PDCD6	RPL13A	TMEM155
LGALS3	RPL12	KIR2DL3
NUDC	YWHAE	ASCL3
TSPYL1	RPL36	CD53
EIF3E	RPS20	ACTA1
KDELR2	RPL36AL	SIT1
SAT1	PFDN5	HMP19
ACTR3	RPL13	ANGPTL7
COX5A	HSP90B1	CD244
EIF6	TOB1	KRTAP16-1
DDOST	GUK1	P2RY10
PSMA1	RPL38	CXCR5
PSMB6	PSME2	PMCH
BCAP31	LAPTM4A	CSRP3
KLF6	BTF3	JAKMIP1
ARPC5	RPS15A	APOBEC3H
CAP1	RPL34	MYL4
HSPA1A	SLC3A2	C1orf162
SUMF2	RPL21P28	CD79A
PPIB	EGR1	BATF
TMED2	YWHAQ	BLK
U2AF1	RPL24	THEMIS
HNRNPC	HNRNPC	FCER1A
PRDX3	ATP5A1	CXCR3
SLC25A6	LDHB	UBASH3A
EIF3L	MT2A	RHOH
PRDX2	RBM39	TNF
RBMX	RPSA	HCST
CANX	EEF2	BPIFB1
ST13	TRMT112	DARC
COX4I1	ARPC3	TCL1A
LMNA	NDUFA13	PDCD1
RAB7A	RPL39	OR5B21
DAD1	SUMO2	SLC25A2
PDIA3	GABARAP	LAIR2
GNAS	RPS28	MYH2
PERP	IFI6	CD247
ATP1A1	PSMB4	MBOAT4
ITGB1	TMED2	LINC00239
PSMD8	TMEM59	CORO1A
NACA	TAPBP	IL2RG
BSG	PGK1	CYTIP
VPS29	XRCC6	GPR55
HNRNPA2B1	PPP1CB	IGLL3P
COPE	PSMB6	SUSD3
XRCC5	CAPZA1	HBD
RAB1A	CTSB	TBC1D10C
PSME2	ANXA5	TRAF3IP3
IFITM1	AP2M1	GPR18
GABARAP	RPS26	PYHIN1
NDUFS8	CHCHD2	ZAP70
AP2M1	LGALS3BP	FCRL6
CTSD	PRDX5	PARP15
NDUFC2	EIF4A2	SAMSN1
EIF4B	DSTN	MS4A3
EMC4	PARK7	FAM177B
GLUL	TPM4	UTS2
AUP1	EEF1B2	CCR3
SNRPB	CHP1	ITK
ATP6V0E1	COX5B	DOK2
VDAC2	SRSF6	LGALS12
SHISA5	SRSF2	MYL2
CD44	DDIT4	SPRR3
ATP5F1	MTRNR2L6	CA6
SLC25A3	SLC25A3	LOC100130298
ECH1	HERPUD1	SRGN
DSTN	PSMB3	CD5
HSPD1	EIF4A3	DPEP1
TUBB	FKBP1A	SASH3
PSMD11	RPL14	SLAMF6
IFI27	NDUFB8	DUSP2
VMP1	DYNLL1	FAM159A
SEC61A1	EZR	IL7R
CHMP2A	LGALS1	LAT
PSMB7	TMA7	LAPTM5
SOD1	GLUL	CD6
ATP5G3	CDC42	KRT86
SSR2	TXN	PRR4
CBX3	CAP1	TMEM150B
PDIA6	MORF4L1	KLRG1
TMEM50A	RPS17L	KLRF1
RAB10	RPS17	MYF5
EIF3I	NME2	SELPLG
CTTN	UBE2D3	ARHGAP15
ARF4	KRT17	IL9R
PTGES3	RHOA	ICAM2
SYNGR2	RPS29	OSM
LGALS3BP	BSG	2019-09-01
CDC42	KRT14	HP
EEF1B2	NCL	TAGLN
H2AFZ	ATP1B3	MIR3143
NDUFB10	CTTN	GPA33
LMAN2	KLF6	CHI3L1
CD63	TPM3	CRTAM
PSMA7	S100A10	MAL
HIF1A	TMEM66	MYBPH
SELT	COX7C	LOC100129726
EIF4A2	DAD1	TIGIT
SSBP1	OST4	LCP1
DDX3X	SERF2	GIMAP5
NDUFB9	SLC25A6	LTC4S
RHOC	DNAJA1	LTA
NPC2	CST3	CHI3L2
NPM1	ARPC1B	LOC643733
ARPC3	SHFM1	ZPBP2
PSMD2	HINT1	KLRC4-KLRK1
CLIC1	SOD1	GIMAP4
CYB5R3	UQCRC1	RGCC
TUBB4B	CTNNB1	CD3E
CD164	EWSR1	ANKRD55
PSMB3	WTAP	DCN
ORC4	ATRAID	LOC340357
PGK1	RPL32	GMFG
NDUFA11	VIM	S1PR4
WDR1	ATP6V0E1	AOAH
MYH9	SF3B1	CAMK4
ARF1	RPN2	C1QB
TUBA1B	DBI	SKAP1
VAPA	P4HB	ITGB2
DNAJA1	TSPO	IL24
PSMA4	SEPW1	ARRDC5
ATRAID	SNRPD2	CCL14
PAFAH1B2	PSMA6	STAT4
EWSR1	SNRPB	PARD6A
PKM	SSR4	SH2D1A
CCT5	COPE	SPIC
PSMC3	HNRNPA2B1	GAS6-AS1
FKBP9	NDUFS5	GRAP2
FKBP1A	PDIA6	KCNA3
SNRPD2	PRDX2	FCN1
GZMB	SRSF5	SNORD30
GATM-AS1	NEDD8	NCR1
CD96	BCAP31	GPR25
PTPRC	CD99	JSRP1
LCK	IFITM2	TNFRSF4
CCL4L1	HSPA1A	C3AR1
PTPN22	ATP5E	KIR3DL1
ITK	ATP5G2	LOC153910
CD3G	PGAM1	MYH1
2019-09-01	EIF4H	TMEM244
CCL4L2	NDUFA1	TIMD4
NKG7	GSN	LINC00426
ARHGAP9	ATP5C1	DENND1C
GZMA	SLC38A2	TMOD4
DUSP4	ECH1	EVI2B
PTPRCAP	PSMA2	RCAN3AS
CD2	RBMX	SNORD81
PRF1	SYNGR2	GFI1B
CD3D	PAIP2	C1QC
SLA	SDCBP	ITM2A
CD8A	LY6E	CCR5
STAT4	DDOST	BCORP1
TIGIT	ATP6V0B	OR4A47
CD27	COX7A2	MIR4639
FYN	TUBB4B	PLEK
CCL4	VDAC2	SLAMF1
CD3E	TUBB	IL5RA
LTB	GADD45B	FCRLA
SHISA9	COX6B1	ITGB7
SUMO1	ISG15	ZFP57
ACADVL	TMED9	PRSS1
RNH1	ATP5O	ZBTB32
MTRNR2L3	DNAJB6	CD200R1
EIF3K	GNAS	IL23A
JUN	CD44	BANK1
CTNNA1	BST2	S100Z
PLP2	2019-09-02	PSTPIP1
TSC22D1	ITGB1	TNNT3
SQSTM1	PSMA4	LOC644248
STOM	U2AF1	PTPRC
SEC31A	DDX3X	STAP1
PRDX6	HMGN1	CHRNA1
MGST3	MSN	CD37
GLG1	NDUFB9	HEPACAM2
TCP1	COX8A	PTPN22
PHB	PSMD4	ACTG2
NME1	GAS5	PVRIG
CCT6A	APRT	TNNC1
RNPS1	MLF2	CCL3L3
CCT2	FKBP5	CD79B
HSPA9	GHITM	CCL17
LOH12CR2	MORF4L2	SNAI3
FCAR	RAB7A	ARHGAP9
GDPD1	EIF2S3	FAIM3
H3F3A	SRP9	CDHR2
HNRNPF	KRT5	TYROBP
TSC22D3	PSMB9	MFAP4
KLRC4-KLRK1	PEBP1	CR2
ANKRD10	EIF3E	PLEKHB1
ARID5B	EMC4	IL10RA
ZFAND5	C1S	RGS13
STAT1	UBE2L6	BCL2A1
IRF9	PPP1CA	CLECL1
ISG15	CTSD	PTGER2
CD74	CDKN1A	BPI
ADIPOR1	EDF1	KLRC4
KLRK1	MDH1	LIME1
KLRD1	TRA2A	IL2
FAM223B	JUN	FCRL2
TMEM212	NONO	SIGLEC17P
SRGN	ATP5J	MATK
TNFAIP3	ATP5H	PTPN7
IFITM2	HSPA1B	COMP
STK17B	CSDE1	KLRC3
PIP4K2A	MT1X	SP140
MLL5	B4GALT1	CD160
SYNPO2	LGALS3	S1PR1
ADAMTS4	YWHAB	NCR3
EBF1	GRN	NLRP6
ACTA2	ARHGDIB	GATA1
PDGFRB	C1orf56	HUS1B
C4A	TMED10	SLFN14
MUSTN1	ILF2	GFI1
C4B_2	SAR1A	C22orf15
COL14A1	CYC1	MIR4257
2019-03-06	PSMB7	WDR86-AS1
MATR3	SUMO1	GYPA
SBDS	NOP58	PIK3R5
STAT3	GPX4	PSMA8
RBM3	BZW1	CD177
RAB5C	NDUFV2	FGF17
HSPA1B	PRDX3	SPRR2G
C4orf3	CCT7	TRIM53AP
ARL6IP1	NDUFA4	FAM216B
FKBP5	PRR13	IL2RB
CDC37	PSMA1	EBI3
YPEL5	HNRNPM	CCR2
PLS3	RPN1	HCLS1
ACTN1	GPI	MIR29B1
CNN3	MRPL51	RPS7P5
IL2RG	NDUFB2	LRMP
RGS1	RPL36A	TCAP
LCP1	KRT6A	SLAIN1
RHOH	PSMB5	ARHGAP25
GPR183	TCEB2	FDCSP
CD52	ISCU	LIPI
CXCR4	PSMC3	TFF1
SAMSN1	RABAC1	APOC2
CD53	CD164	VWC2
C16orf54	COX6C	DTHD1
CD69	C1QBP	SFRP2
SYTL3	PSMB8	FYN
LAPTM5	TECR	C16orf54
DSP	EIF3I	C3orf30
KRT5	MTRNR2L3	FLJ40292
KRT18	PRKAR1A	OR2L2
TM4SF1	EID1	SMPX
KRT6A	EIF3H	ICAM3
SDC1	HIF1A	LINC00856
MIR205HG	ANAPC11	PCP4
SLC2A1	HSPE1	MIR142
VAMP8	C1R	MYLPF
F11R	UQCRH	IL2RA
TP63	ACTR3	LAG3
SFN	VCP	MSX2P1
SPINT2	ARPC5	GPR52
JUP	PSMC5	CD300A
KRT14	POMP	EFHB
KRT17	CSTB	CEACAM6
SERPINB5	PTGES3	OR1N2
CRISP3	SERINC1	AMPD1
CCT4	CLK1	RASSF5
S100A16	LAMTOR4	DNAJC5B
ATP6AP1	MDH2	GRM2
SNRPC	PPT1	CCL2
MS4A6A	PDCD6	HIST1H2BB
AIF1	UBL5	LOC286442
MS4A7	CAPZB	CD1A
CYBB	CANX	MFNG
CSF1R	WDR83OS	C1QA
TCN1	TSC22D1	TSPAN32
PIGR	PUF60	PTGER4
IGFBP7	EIF3K	NCF4
ALOX5AP	PSMC1	MYOC
CORO1A	LMAN2	FLT3
TNFRSF1B	CPNE1	FERMT3
SERPINB9	PAFAH1B2	TBX21
ZNF331	EIF3L	CD226
GMFG	SRSF7	OR4F17
PDE4B	ARF4	LAT2
ITGB2	SSR2	CD4
HMHA1	RAB1A	RGS2
PIM2	SNRPG	SNORD59B
JAK3	ATP6V1G1	PTGDS
CLEC2D	SEC61B	ZNF157
BIRC3	HSPD1	PRAMEF15
SELPLG	H3F3A	FNDC9
CCL5	STOM	CLNK
FAM46C	GNG5	RAB33A
LSP1	NDUFB10	ASGR2
FYB	SUMF2	ITGB2-AS1
PRDM1	COX7B	FGD3
CYTIP	PSMA3	P2RX5
ITM2A	NPC2	LUM
HCLS1	EIF4B	MIR1245A
ARL6IP5	PSMD2	CCL25
C1QB	CSNK1A1	PROK2
C1QA	MRFAP1	PARVG
TACSTD2	VMP1	CD96
DSG3	NDUFB4	LPXN
PSMB8	MYH9	BHLHE40-AS1
PRNP	ARL6IP1	LINC00582
CHRNA1	ARPC4	CEACAM21
FHL5	NDUFA12	SLC17A3
CDH6	AUP1	SCARNA1
SURF4	CIRBP	FAM65B
SP100	KRTCAP2	LOC100130231
GZMK	IFI16	TESPA1
XAGE1B	RBM6	FCGR3A
XAGE1E	RPS21	SYTL3
XAGE1A	GPX1	EDN3
XAGE1D	SELK	MAP4K1
COX7A2L	CCNL2	ARHGDIB
NR4A1	C19orf10	NAPSB
S1PR1	CLDND1	AGR3
NAMPT	YPEL5	HEMGN
KLRC4	COPS6	ABCD2
DAND5	NOP10	RGS9
PTPRB	EIF5	IRF4
CDH5	RNH1	S100B
EMCN	PPP2CA	SPARCL1
ELTD1	CHMP2A	UCP2
ECSCR	ATP5G1	MYOZ1
PLVAP	ATPIF1	ABI3
CST7	EIF6	SELE
ICOS	CCT3	LOC256021
AMICA1	S100A16	CYSLTR2
ACAP1	NUTF2	ADH1B
IL7R	XRCC5	NINJ2
SIRPG	ID2	CCL18
SPOCK2	RPS23	LOC285889
TBC1D10C	METTL21A	COX6A2
CYP4F11	VPS29	KRTAP10-6
CBR1	NUDC	GDF15
FABP5	PRELID1	HHATL
CALML3	GDI2	PLVAP
HN1	ORC4	ODAM
OCIAD2	CNN3	C12orf74
ADCYAP1	TIMP1	ERP27
RGS13	ARID5B	SCGB3A1
TPSB2	RPL27A	CYSLTR1
CPA3	LAMTOR5	RGS5
MS4A2	ATP1A1	PPP1R16B
HPGDS	SDHD	MAOB
SIGLEC17P	SOD2	ITPRIPL1
IL1RL1	NDUFB7	RNASE1
CTSG	SLIRP	CPB1
HDC	SP100	FGL1
FCER1A	SBDS	SIGLEC6
TPSAB1	RNASEK	MIRLET7D
ULK4P3	CBR1	AIF1
ULK4P1	TMEM258	RCSD1
NR4A2	THRAP3	DES
VIM	CYB5R3	ASTL
C1R	RAP1B	PBX4
HLA-DRB1	S100A4	MADCAM1
HLA-DPA1	FABP5	RAC2
C1S	SARS	MAS1L
BRK1	COX5A	DUSP4
CAPN2	PRMT1	CREM
IGLL3P	EIF3F	PRKCQ
ARHGDIB	TMEM50A	ERAS
H3F3AP4	PSMD8	DNAAF1
LOC643406	ASTN2	TSPAN8
LOC646214	TUBA1A	CSN3
ZC3HAV1	NDUFS8	KRT81
MYADM	HM13	MUSTN1
WSB1	SELM	POU5F1P4
MCL1	DYNLT1	OASL
NFKBIZ	ARL6IP5	LOC100507387
ATF4	SSBP1	SCARNA17
DARC	SEC61A1	PRL
MXRA8	EIF3C	CHGB
COL6A3	PLP2	MIR4440
ISLR	IRF9	BTLA
COL3A1	OSTC	SELP
MRVI1	UBE2V1	FAM209A
LMOD1	ACADVL	PNOC
PLN	PSMD7	OR1J2
CASQ2	SQSTM1	G0S2
NRIP2	ARF5	CA3
CELF2	RQCD1	TNFRSF13C
SH3KBP1	OS9	PRSS3P2
DUSP2	NDUFS6	LOC100129961
DCN	SHISA5	CCL8
ERGIC3	C14orf2	EVI2A
BATF	ATF4	SEBOX
CD247	NDUFAB1	CSF2
PCED1B-AS1	G3BP1	FAM131B
CXCR6	ANKRD10	HBZ
CTLA4	YBX1	SNORD98
IL2RB	PERP	AHSP
TYROBP	NFE2L2	FXYD7
ALOX5	HMGN3	CYTH4
PPA1	STAT1	GIMAP2
GSTO1	HSBP1	KIR2DL1
SNRPD3	TCP1	IQCF1
PDIA4	PPP2R1A	ACAP1
TALDO1	PPA1	PRKCQ-AS1
C4B	HLA-F	MYO1G
HIST2H4B	CAPG	SLC7A5P1
NXF2B	TFG	GCHFR
PIP	CCNL1	KCNK17
DMBT1	SERPING1	OR10V1
CXorf36	SPINT2	RASAL3
LAT	NR4A1	AMHR2
RASSF5	ATP5L	LOC100505865
INPP5D	ADRM1	IGSF6
CTSW	SERP1	LSP1
CAPZA2	TNFAIP3	C17orf66
PAPOLA	UQCR10	LBP
A2M	H3F3AP4	GPR19
MYL9	HNRPDL	MS4A2
LHFP	ERGIC3	KRT1
SPARCL1	SAP18	MIR4441
MAP1LC3C	BUD31	CCL11
CNN1	C11orf58	NAV2-AS5
SNAR-B1	APLP2	ITIH3
ADAMTS1	NME1	PPP3R2
MGP	BRD2	RASGRP2
COL1A2	RHOC	BTK
TNS1	TALDO1	FXYD2
PMP22	EIF3D	CHRDL2
COL6A2	2019-09-07	RAMP3
AEBP1	EIF3M	SNORD58A
FN1	TM9SF2	EMR3
ZBTB16	CDC37	ZNF331
CRISPLD2	RAB10	VSIG4
TAGLN	GSTO1	PTGDR
HM13	PSMD11	LTK
PDGFRA	ADIPOR1	SPIN2A
DPT	C6orf48	CD1E
ELK2AP	RPL28	ZNF671
IGJ	SGK1	SLA2
MZB1	SLC2A1	RGS7
DERL3	NHP2	MS4A6A
PCOLCE	WDR1	FLJ42351
NNMT	TRAM1	FLJ41278
AXL	FAM96B	FAM71C
SPARC	FOSB	OR2W3
TPSD1	ARGLU1	CCL23
NXF2	CFLAR	C10orf10
MYF5	ATP6AP1	IRF8
CSN3	STRAP	OR2A2
MYLK	UBA52	PDZD3
COL1A1	ATP5F1	SPOCK2
SFRP2	ATP6V1F	SNORA23
LUM	OPHN1	CD70
RARRES2	NDUFA11	ZFP82
CTGF	NAMPT	CD28
COL6A1	HNRNPF	TNNI2
CTSK	GSTK1	LINC00324
MFAP4	EMC7	PATL2
MFRP	CRIP1	FCRL5
IGSF6	PSMB10	FCER2
MNDA	PRNP	MYBPC2
ANXA7	CD59	A2MP1
SERPING1	VAMP8	CASQ2
TUBA1A	NDUFS7	PI16
LOC284454	CCT5	C19orf59
IGFBP5	LOC284454	DPT
SLC2A3	OCIAD2	BFSP2
PBXIP1	MAGED2	SNORD27
HLA-DPB1	ANXA7	ISG20
RAC2	PDLIM1	HTR4
CREM	NHP2L1	IKZF1
LST1	STAT3	CSF3
CLCA2	ATP5G3	LOC644189
LOC388242	EIF3G	DUSP13
FCGR3A	BRK1	MIR3620
MSR1	MRPS21	PLN
VSIG4	RNPS1	SFRP4
IGLL5	CCT2	LCN10
CD79A	ACTN1	TBX5-AS1
CALU	PHB2	SMAP2
SLC35F6	IL32	MMP12
HDLBP	PRDX4	TC2N
GIMAP7	ZFAND5	MIR4482-1
PECAM1	ATP5I	PIK3R6
KLRC2	CIB1	SIRPD
KIR2DL4	IFNGR1	SERPINA3
SNHG5	ATP6AP2	CD1B
C1QC	PRDX6	GNGT2
TRIM29	RBM8A	COL3A1
RCN3	ZFP36L2	ZNF101
CD93	CAPN2	AKAP14
VWF	BANF1	AGT
ADCY4	SRI	LOC101055625
CLEC14A	CNIH4	TNFRSF13B
RAMP3	RANBP1	BTNL8
CD163	COX7A2L	ADORA2A
MRC1	RAB1B	OMG
BGN	CCT4	P2RY8
TIMP3	HSPA9	A2M
KRT19	WSB1	SNX20
ATP6AP2	TUFM	UOX
SULT1A4	SURF4	HCG26
TBCB	POLR2G	IFNB1
EPCAM	NDUFV1	PDE4B
CLDN4	RAD23A	DPEP2
XAGE1C	TOMM5	IL26
CAPG	GPNMB	FYB
SOD2	SEC31A	NCF1
GPNMB	MAP1LC3B	SNORA12
ARHGAP1	SPCS2	INPP5D
PTRF	ANAPC5	RAB37
CAV1	TAP1	GH1
CLIC4	VPS28	MT1DP
GNLY	TSPYL1	CDK15
GZMH	PDCD5	CD83
CD8B	HNRNPR	COX4I2
AOAH	ERH	STC1
TARP	RBX1	WNT1
AOC3	PHB	TTC24
ULK4P2	SHISA9	IGFLR1
PRELP	NGRN	CLIC5
TRAT1	CHMP1B	APBB1IP
ANKRD44	UQCR11	MYF6
LOC613038	SEC22B	SNORD25
MCAM	TBCB	CH25H
RGCC	SUB1	POSTN
TSPYL2	SF3B14	CD22
CCR8	ATP5J2	ZIK1
CHRDL2	TAF9	SNORD107
SNAR-B2	PLS3	FUT7
EIF3D	CCNI	FBLN7
TPM2	PRKCDBP	LRRC36
ABCA8	PCMT1	GPR132
FDCSP	USMG5	CD1C
CYR61	CCT6A	TFF3
CRIP2	OTUB1	TPSG1
KLRC3	IGFBP7	AFP
LRRFIP1	CAPZA2	GPR97
LAMA2	SPCS1	TF
RGS5	FKBP9	MT1A
FRZB	RPL37	SNORD28
FOXP3	SEC61G	TNFRSF1B
FAM3D	CDK5RAP3	LEF1
FUS	NDUFS2	THEMIS2
CCNI	PDIA4	SLC30A2
HLA-DRA	SSB	CD80
FGFBP2	ID1	CXCL2
CDK15	KDELR2	LINC00544
PDLIM1	TMEM147	RARRES2
SCPEP1	GLG1	SPRR2E
ASPH	CBX3	LINC00200
MAT2B	TOMM7	PSMD6-AS2
HLA-F	NOL7	FABP4
GSTK1	TMEM230	ATP6V0E2-AS1
TAP1	SCPEP1	ZNF583
RNASE6	CTNNA1	PIK3IP1
SULT1A3	TAX1BP1	NCKAP1L
AZGP1	C12orf57	LOC79015
ZG16B	VAPA	PNMT
DNAJC3	FLOT1	RERGL
IGLL1	BTG1	NCR2
CRTAM	CD46	NTSR2
FCER1G	TM4SF1	VWA5A
MUSK	BUB3	SLFN12L
MUC7	RNF181	SNORD45C
IFRD1	NAA20	SNORD116-22
BTG2	SDHB	KRT19P2
ATF3	LITAF	DEFB1
FAM223A	ETFB	TRPC3
C1QTNF5	ST13	SH2D1B
PHLDA1	GTF3A	NTRK1
SELP	VDAC1	DOCK2
LRRC26	MRPS24	HAPLN1
EIF3M	NDUFA9	MB
ISG20	C14orf166	FHL5
ACTG2	VDAC3	KRT73
S100A2	SERINC3	FRZB
HIST2H4A	TACSTD2	FOLR2
CXCL13	SON	FAM163B
SLA2	CALD1	CTGF
CDH3	CCT8	OR52H1
TMBIM4	CAV1	NETO1
SELL	IVNS1ABP	STAMBPL1
SOD3	ZNF207	MIR25
TXNIP	MATR3	MIR4694
RGS2	APOBEC3C	TOX
IQGAP1	PCBP1	APOBEC3G
PCBP2	SDHA	HIGD1B
NEAT1	MOB1A	KLHL41
TOR1AIP2	NFKBIZ	SOCS1
LITAF	UQCRFS1	OR52N2
NXF1	SRGN	MIR425
ANAPC16	DDX39A	ADAM28
STAT2	COMT	LHX9
FOXP1	C1orf43	MYO1F
IDS	RSL1D1	SH2D2A
MAPK1IP1L	NDUFA6	SNORD57
ELMSAN1	2019-09-15	MIR573
LOC100190986	LAMP2	ITGAL
MAT2A	HIGD2A	LY86
GRB2	ENSA	VCX3B
ARF6	DHRS7	KBTBD8
CHMP1B	CNPY2	SNORD78
HBP1	CUTA	IBSP
ANKRD36	DNAJC8	PIM2
LINC00152	MCL1	GRAP
CHD2	ARL6IP4	FBXL16
IVNS1ABP	SIVA1	AQP9
SLC38A1	RTN3	RNASE6
ARID4B	ID3	LGALS14
BUB3	COA3	SAA2-SAA4
ARHGEF1	PDCD4	ALOX5
CCND2	NGFRAP1	GJA4
RNF19A	IDH2	HAS1
PIK3IP1	UBE2B	GLYATL2
SERBP1	PYURF	ABP1
APOBEC3C	PIGY	AQP1
ARRDC3	FDPS	UBQLNL
ILF3	SELT	OCM
BHLHE40	AURKAIP1	H2BFXP
SSR1	SLC9A3R1	S100A4
CYCS	RBM4	LGALS2
EIF3G	BHLHE40	HPGD
BCL6	MAT2B	HMHA1
LBH	2019-03-06	PPP1R1A
NAP1L4	TMBIM4	MGP
TFRC	LSM12	CKMT2
CD46	AP3S1	PDE3B
IST1	VIMP	IL21
LRPAP1	GLTP	NHLH1
NFE2L2	CCL5	TMCO2
SARS	C4orf3	ZNF831
APOL2	KRT18	SNORA70B
USP22	CLTA	SNORD59A
CIB1	IST1	FAM107B
SLC9A3R1	SLC35F6	CFP
JTB	FLNA	IL6
POLR2E	APEX1	TINAG
MAGED2	CNN2	HIST1H3A
THBS1	TUBA1C	FAM46C
TCF4	HADHA	CLIC3
FSTL1	ILK	ASB10
IGFBP4	TMBIM1	C5orf52
LEPROT	NDUFC1	CXorf65
TPM1	CTSC	C2orf57
PPP1R10	UGP2	LY6H
PER2	NXF1	PGM5-AS1
MAP1B	CSRP1	FAM209B
EIF3F	TRAPPC3	TREML1
DYNLT1	RBM3	SYNGR3
NGRN	MMADHC	CPA5
COTL1	PAPOLA	SIGLEC5
RTN3	ADIRF	SEPT4
PMAIP1	NRBP1	CD33
NPIP	HLA-H	E2F5
AP3S1	MVP	CTSK
SPCS1	NDUFB3	SSUH2

## Sheet: Brain
SCMarker	Top expressed	Top Variable
ADAM22	GRID2	A1CF
ADGRB3	RORA	A2M
ADGRL3	KCNIP4	A4GALT
AFF3	NRXN3	AAAS
AHI1	SNHG14	AACSP1
AKAP12	ADGRB3	AADACP1
AKAP6	MEG3	AAR2
AKAP9	FGF14	AARS2
AKT3	NRXN1	AASS
ANK2	CADM2	ABCA10
ANK3	LSAMP	ABCA2
ANKRD12	DLGAP1	ABCA4
ANKRD36	ZNF385D	ABCA8
ANKRD36C	CSMD1	ABCA9
ANKS1B	STXBP5L	ABCB1
ARFGEF3	KCND2	ABCB5
ARID1B	CDH18	ABCC10
ARPP21	NLGN1	ABCC4
ASH1L	GRIK2	ABCC6
ASTN2	ANKS1B	ABCC9
ATP2B1	DPP6	ABCD4
ATP2B2	RIMS1	ABCG2
ATP8A2	GRIA4	ABHD13
ATRX	MAGI2	ABHD15
AUTS2	SYT1	ABHD17AP3
BAZ2B	RALYL	ABHD17C
BDP1	FAM155A	ABI3BP
BICD1	JMJD1C	AC002075.4
BPTF	DLG2	AC002116.7
CA10	NTM	AC002310.12
CACNA1A	FSTL5	AC002451.3
CACNA1B	NKAIN2	AC002472.11
CACNA1C	LRP1B	AC003002.4
CACNB2	RBFOX1	AC003005.2
CACNB4	ZBTB20	AC003090.1
CADM1	TRPM3	AC003984.1
CADM2	LUC7L3	AC003991.3
CADPS2	CADPS2	AC004051.2
CALM1	ADGRL3	AC004053.1
CALN1	TIAM1	AC004069.2
CAMK2B	CACNA1A	AC004076.7
CAMK2D	ANK2	AC004108.1
CAMK4	RGS7	AC004112.4
CAMTA1	CA10	AC004158.3
CCDC88A	SYNE1	AC004221.2
CCNI	RIMS2	AC004237.1
CCSER1	SNTG1	AC004453.8
CDC42BPA	NBEA	AC004603.4
CDH18	OPCML	AC004791.2
CELF4	UNC13C	AC004862.6
CHD7	CNTN1	AC004895.4
CHD9	PCLO	AC004947.2
CHGB	GPM6A	AC005062.2
CHN2	NEGR1	AC005237.4
CKB	PCDH9	AC005262.4
CLASP2	GPHN	AC005306.3
CLIP1	UNC5C	AC005307.3
CLU	SPOCK1	AC005523.3
CNKSR2	MAP1B	AC005532.5
CNTN1	ZFPM2	AC005534.8
CNTN4	FRMD4A	AC005609.16
CNTNAP2	AUTS2	AC005754.7
CPE	ERC1	AC005944.2
CSMD1	RBM25	AC006000.5
CTNNA2	ANK3	AC006159.4
CTNND2	CHN2	AC006160.5
CUX1	GALNT13	AC006277.2
DAB1	MSRA	AC006547.8
DANT2	CALN1	AC006994.2
DDX17	CTNND2	AC007000.10
DGCR5	INPP4B	AC007038.7
DGKG	DST	AC007040.11
DIP2B	MACROD2	AC007099.1
DLG1	GRM1	AC007128.1
DLG2	SCN2A	AC007193.6
DLGAP1	CCSER1	AC007251.2
DMD	ERBB4	AC007285.6
DNM1	DOCK3	AC007325.2
DNM3	RBFOX3	AC007383.3
DOCK3	NFIA	AC007392.3
DPP6	FTX	AC007563.5
DST	OXR1	AC007682.1
DTNA	SNAP25	AC007792.1
DYNC1I1	KCTD8	AC007796.1
EHBP1	DTNA	AC007879.1
ELP4	CNTNAP5	AC007879.2
ENO2	RABGAP1L	AC007879.5
EPB41	DNM3	AC007969.5
EPHA6	CAMK4	AC008067.2
EPHB1	CNTNAP2	AC008271.1
ERBB4	RELN	AC008697.1
ERC1	LRRC4C	AC009065.4
ETV1	NEBL	AC009228.1
EXOC4	PDE1A	AC009245.3
EXOC6B	PNISR	AC009262.2
FAF1	RP11-649A16.1	AC009478.1
FAM155A	WWOX	AC009495.4
FAT2	RYR2	AC009541.1
FGF12	MYT1L	AC009878.2
FGF14	IL1RAPL1	AC009948.5
FNBP1	SMYD3	AC009950.2
FOXN3	PTPRD	AC010145.4
FRMD5	KAZN	AC010226.4
FSTL5	CADM1	AC010980.2
FTX	ASTN2	AC011286.1
FUT9	CLASP2	AC011288.2
GABBR2	FGF12	AC011343.1
GABRB2	PDE10A	AC011997.1
GALNT13	AKT3	AC012146.7
GOLGA4	CNTN4	AC012322.1
GPATCH8	TCF4	AC012358.8
GPHN	PPP2R2B	AC012363.4
GPM6A	SGCZ	AC012593.1
GPR158	INADL	AC012668.2
GRIA4	PPP3CA	AC013463.2
GRID2	AFF3	AC015933.2
GRIK2	AKAP9	AC016712.2
GRIN2A	MACF1	AC016907.3
GRM1	ABLIM1	AC016910.1
GRM4	MIR99AHG	AC018647.3
HECTD4	HSP90AA1	AC018717.1
HIVEP3	AHI1	AC018804.6
HSP90AA1	SYN3	AC019330.1
HSP90AB1	DMD	AC020983.5
IL1RAPL1	TRIM9	AC022154.7
INADL	PDE4D	AC022182.2
ITFG1	ATRX	AC022182.3
JAKMIP2	PRRC2C	AC023115.2
JMJD1C	TTC3	AC024084.1
KANSL1	LHFP	AC025750.5
KAZN	NPAS3	AC026188.1
KCND2	ESRRG	AC034228.4
KCND3	NRG1	AC062017.1
KCNH1	ATP8A2	AC062021.1
KCNH7	CDC42BPA	AC062032.1
KCNIP4	GABRB2	AC064853.3
KCNJ3	FRMPD4	AC068657.2
KCNK1	MAGI1	AC069155.1
KCTD8	CAMTA1	AC072062.3
KIAA1456	CNKSR2	AC073043.1
KIF1B	XKR4	AC073071.1
KIF5C	MAML2	AC074117.10
KMT2A	NCAM1	AC078842.3
KMT2E	TSPAN5	AC079135.1
LDLRAD4	BAZ2B	AC079305.11
LHFP	MCTP1	AC079610.1
LINC00599	KCNMA1	AC079807.2
LRP1B	EML5	AC079834.1
LRRC4C	PDE4B	AC083843.1
LSAMP	MBD5	AC084219.2
LUC7L3	UBE2E2	AC084219.4
MACF1	UNC5D	AC087350.1
MACROD2	PLCB4	AC090505.6
MAGI1	RIT2	AC090602.2
MAGI2	SRRM3	AC091153.4
MAML2	MAP2	AC091729.9
MAML3	TENM1	AC091814.2
MAP1B	DGCR5	AC092431.3
MAP2	MAML3	AC092620.3
MAPK10	WBSCR17	AC092684.1
MBD5	KIF1B	AC093110.3
MCF2L	MAPK10	AC093627.12
MCTP1	SYN2	AC093901.1
MED13L	SNAP91	AC096570.2
MEG3	CHD9	AC096669.2
MICAL2	KIF5C	AC096670.3
MIR99AHG	SIK3	AC096772.6
MSRA	GPR158	AC097468.7
MTCL1	SH3GL2	AC097662.2
MYCBP2	CADPS	AC098614.1
MYRIP	CALM1	AC098617.1
MYT1L	ZNF521	AC098820.3
NBEA	AKAP6	AC098823.3
NCAM1	ZNF638	AC104088.1
NCOA1	PRPF38B	AC104134.2
NCOR1	CCDC88A	AC105399.2
NEAT1	RBFOX2	AC106874.1
NEBL	PDE3B	AC107081.5
NEGR1	MDGA2	AC107218.3
NF1	PSD3	AC107983.4
NFIA	NOVA1	AC109826.1
NKAIN2	DYNC1I1	AC110615.1
NKTR	CPE	AC113189.5
NLGN1	CACNB4	AC114765.1
NMNAT2	GALNTL6	AC131056.3
NOVA1	ZNF385B	AC133680.1
NRCAM	HIVEP3	AC136352.6
NRG1	MTCL1	AC137932.4
NRXN1	GPATCH8	AC141586.5
NRXN3	TNRC6B	AC142472.6
NTM	ARPP21	AC156455.1
NTRK2	TNR	AC242988.1
OPCML	CTNNA2	ACAD10
OXR1	SCAPER	ACAD8
PCDH9	PTPRR	ACADVL
PCLO	PTCHD1-AS	ACBD3
PDE10A	DOCK4	ACKR3
PDE1A	MYCBP2	ACKR4
PDE3B	EXOC6B	ACOT4
PDE4B	BPTF	ACOT8
PDE4D	LDLRAD4	ACOX1
PHIP	TMEM161B-AS1	ACP1
PLCB1	ANKRD36C	ACRV1
PLCB4	SORBS1	ACSBG1
PLD5	QKI	ACSL5
PNISR	NEAT1	ACSS1
POU2F1	UNC80	ACSS3
PPFIA2	XKR6	ACTA1
PPP3CA	SLC24A3	ACTL6A
PRKACB	ANKRD12	ACTN3
PRPF38B	ATP2B2	ACTN4
PRRC2C	KCNJ3	ACTR10
PSD3	HCN1	ACTR2
PTCHD1-AS	SRSF11	ACTR5
PTPN4	RUNX1T1	ACVR2B
PTPRD	TBC1D5	ACVR2B-AS1
PTPRG	SLC4A4	ADA
PTPRR	ADARB2	ADAL
RABGAP1L	DAB1	ADAM18
RALYL	VCAN	ADAM28
RBFOX1	RERE	ADAM29
RBFOX2	PPFIA2	ADAMTS1
RBFOX3	NTRK2	ADAMTS16
RBM25	PTPRK	ADAMTS17
RELN	RTN4	ADAMTS19
RERE	FNBP1	ADAMTS20
REV3L	RNF130	ADAMTS5
RGS7	CHD7	ADAMTS9-AS1
RIMS1	DGKG	ADAMTSL2
RIMS2	ADAM22	ADAMTSL3
RIT2	MED13L	ADAMTSL4-AS1
RNF130	PPM1L	ADAP2
ROCK2	FRMD5	ADARB1
RORA	NCOA1	ADARB2
RP11-649A16.1	MYRIP	ADARB2-AS1
RTN1	CACNB2	ADCK2
RTN4	EPB41	ADCY10
RUNX1T1	LRRTM4	ADCY2
RYR2	PRKG1	ADCY5
SAMD12	SSBP2	ADCY7
SCAPER	CTNNA3	ADD3-AS1
SCN2A	TNRC6A	ADGRA1
SGCZ	EPHB1	ADGRA1-AS1
SH3GL2	ASH1L	ADGRA3
SIK3	GOLGA4	ADGRB2
SLC35F4	PHIP	ADGRD1
SLIT3	EHBP1	ADGRE2
SMYD3	PTPN4	ADGRE5
SNAP25	ENO2	ADGRF3
SNAP91	CHGB	ADGRF5
SNHG14	DSCAM	ADGRG1
SNTG1	PHACTR2	ADGRL3
SPHKAP	CAMK2D	ADGRL4
SPIDR	EPHA6	ADGRV1
SPOCK1	SLC8A1	ADIPOR2
SPTBN4	ERC2	ADORA2A-AS1
SRGAP2	NRG3	ADPRHL2
SRGAP3	SPIDR	ADPRM
SRRM3	HSP90AB1	ADRA1A
SRRM4	ZC3H13	ADRA2A
SRSF11	NF1	ADRM1
SSBP2	BDP1	ADSL
STAG1	DDX17	AEN
STMN2	ARGLU1	AF064858.6
STXBP1	DANT2	AF127936.9
STXBP5	DLG1	AF230666.2
STXBP5L	STXBP5	AF241725.4
SV2B	UNC79	AF241725.6
SYN2	NFIB	AGAP4
SYNE1	CACNA1B	AGAP9
SYNPR	DIP2B	AGBL2
SYT1	TRIO	AGBL3
TBC1D5	NCAM2	AGER
TCF4	RTN1	AGPAT3
TENM1	PTPRG	AGT
TIAM1	PRKACB	AGTRAP
TMEM161B-AS1	CKB	AHNAK2
TMEM178A	REV3L	AHSA1
TNRC6A	FMNL2	AIP
TNRC6B	FUT9	AJ006998.2
TRIM9	TMEM178A	AK5
TRIO	PAK7	AKAP12
TRPM3	KANSL1	AKAP13
TSPAN5	CACNA1D	AKAP14
TTC3	HECTD4	AKIP1
UBE2E2	PLD5	AKIRIN1
UNC13C	GRIA1	AKNA
UNC79	KIRREL3	AKNAD1
UNC80	SRGAP3	AKR1A1
VSNL1	AGAP1	AKR1C2
WBSCR17	FAF1	AKR1D1
WWOX	LINC00599	AKR7L
XKR6	HECW1	AL022476.2
ZBTB20	GRIA2	AL035610.2
ZC3H13	MEF2C-AS1	AL133245.2
ZFPM2	NCOR1	AL162759.1
ZFYVE28	ANKRD36	AL357515.1
ZIC1	AGBL4	AL513487.1
ZNF385B	EXOC4	AL592183.1
ZNF385D	PKP4	ALAS1
ZNF521	CELF2	ALCAM
ZNF638	BICD1	ALDH1A1
PCDH15	DGKI	ALDH2
ATP1B1	GALNT18	ALDH3B2
GAD1	STXBP1	ALDH6A1
GAD2	LL22NC03-2H8.5	ALDH9A1
KIT	PARK2	ALG11
SLC12A5	CELF4	ALG1L10P
SLC6A1	ELMO1	ALG3
ABLIM1	SAMD12	ALKBH1
ADARB2	SPHKAP	ALKBH2
AGBL4	LHFPL3	ALKBH4
CACNA1D	SORCS3	ALKBH7
CADPS	SIPA1L1	ALKBH8
CNTNAP4	NMNAT2	ALMS1P
CNTNAP5	SYNPR	ALOX12-AS1
DGKB	PCM1	ALOX5AP
DGKI	SRGAP2	ALPK1
DNER	PLCB1	ALS2CL
DOCK4	STAG1	ALS2CR11
EML5	POU2F1	ALYREF
ERC2	ITFG1	AMDHD2
ESRRG	FBXL17	AMER1
FBXL17	NKTR	AMER3
FRMD4A	OTUD7A	AMH
FRMPD4	ARID1B	AMIGO1
GALNT18	SBF2	AMN
GALNTL6	PRKCE	AMPD2
HCN1	SYNDIG1	AMPD3
HECW1	JAKMIP2	AMT
INPP4B	SLC24A2	AMZ2
KCNMA1	ATXN1	ANAPC10
KIRREL3	EIF4G3	ANAPC11
NCAM2	SPTBN4	ANAPC15
NFIB	KCND3	ANAPC2
OTUD7A	PBX1	ANGPT2
PAK7	SRRM4	ANGPTL1
PARK2	ATP2B1	ANGPTL2
PHACTR2	CLU	ANGPTL4
PKP4	KMT2E	ANKFN1
PPM1L	SRRM2	ANKLE1
PPP2R2B	NRCAM	ANKMY1
PRKCE	DNM1	ANKRD16
PRKG1	TMTC2	ANKRD18A
PTPRK	APP	ANKRD19P
SHISA6	KCNQ1OT1	ANKRD2
SIPA1L3	MICU1	ANKRD20A1
SLC24A2	ATP1B1	ANKRD20A17P
SLC24A3	GABBR2	ANKRD20A4
SLC4A10	KMT2A	ANKRD20A5P
SLC8A1	HERC1	ANKRD20A8P
SORBS1	MYO5A	ANKRD22
SORCS3	SIPA1L3	ANKRD23
SYN3	CUX1	ANKRD26P3
UNC5C	CLIP1	ANKRD27
UNC5D	MAPT	ANKRD31
VCAN	ZFYVE28	ANKRD35
XKR4	TTC17	ANKRD36BP1
PLXDC2	PTK2	ANKRD36BP2
LAMA2	FOXN3	ANKRD40
SLC1A3	ZFAND3	ANKRD44
XYLT1	CNTNAP4	ANKRD49
ADRBK2	MSI2	ANKRD6
AGAP1	SLC1A3	ANKRD65
APP	MAP7	ANKRD9
ARGLU1	PCNXL2	ANKS3
ARHGAP32	BCAS3	ANKS6
ASIC2	SON	ANLN
ATXN1	ELP4	ANO10
BTBD11	GABRA1	ANO2
CACNG2	CCNI	ANOS2P
CLMP	MGEA5	ANTXR2
CPEB4	NALCN	ANXA1
CSMD2	ZEB1	ANXA10
CSMD3	ARID4B	ANXA4
DSCAM	DGKB	ANXA8L1
DSCAML1	PAM	AOAH
EFNA5	FUT8	AOX2P
EGFEM1P	PCCA	AP000146.2
EIF4G3	FHIT	AP000230.1
ELMO1	PPM1H	AP000254.8
ENOX1	ARFGEF3	AP000442.1
FER	ZNF536	AP000442.4
FHIT	ZIC1	AP000462.2
GABRA1	KCNH7	AP000462.3
GALNT14	SGK1	AP000470.2
GRIA2	SLC35F4	AP000472.2
GRIA3	MCU	AP000473.6
GRID1	DNER	AP000473.8
GRIN2B	EPB41L3	AP000487.5
HS6ST3	RBM6	AP000568.2
IQCJ-SCHIP1	CLASP1	AP000662.4
KCNQ5	SLC35F3	AP000688.15
KLF12	ANKRD26	AP000695.4
LHFPL3	CACNA1C	AP000783.1
LRFN5	GRM4	AP000797.3
MDGA2	KCNK1	AP000892.4
MEGF10	SUPT3H	AP000892.6
MYO16	CAMK2B	AP001062.7
MYO6	TMEM108	AP001092.4
NALCN	OLFM3	AP001172.2
NOS1AP	NAV2	AP001198.1
NPAS3	NAALADL2	AP001347.6
NRG3	SUZ12P1	AP001432.14
NXPH1	KMT2C	AP001604.3
PAM	ROCK2	AP001627.1
PBX1	MCF2L	AP004372.1
PLCH1	MKLN1	AP006222.2
PPM1H	APBA1	AP006621.8
PTPRT	ARHGAP26	AP006621.9
QKI	ARHGAP21	AP1M2
RAB3C	AKAP12	AP4B1-AS1
RBM6	SLIT3	AP5B1
RCAN2	ANKRD17	AP5S1
RP11-886D15.1	MTUS2	APAF1
RYR1	SCD5	APBA3
SCD5	SCLT1	APBB1IP
SCLT1	TCF12	APELA
SGK1	KIF21A	APEX1
SHANK2	ETV1	APH1A
SIPA1L1	HDAC9	APLP1
SPATS2L	MYO6	APMAP
SPOCK3	SRPK2	APOA1BP
SREK1	CACNG2	APOBEC1
SYNDIG1	NUCKS1	APOBEC3G
TMEM108	CPEB4	APOC1P1
TMEM117	DYNC1H1	APOLD1
TNR	XIST	AQP1
VAV3	GABRB1	AQP3
VWA8	ZNF292	AQP4
XIST	MEF2A	AQP6
ZNF536	VWA8	AQP8
ALDH1A1	BRAF	ARAP2
C1orf61	PLCXD3	ARF4
CDH20	MON2	ARF4-AS1
GABRB1	RP11-886D15.1	ARF5
GRIA1	SLC4A10	ARFGAP2
PREX2	KLF12	ARFRP1
SLC4A4	N4BP2L2	ARHGAP1
LL22NC03-2H8.5	PREPL	ARHGAP11B
CTNNA3	SGIP1	ARHGAP12
FMNL2	GNAS	ARHGAP15
GRM3	MYO9A	ARHGAP18
LRRTM4	FER	ARHGAP22
MSI2	USP47	ARHGAP24
SBF2	LIMCH1	ARHGAP25
CEP126	NXPH1	ARHGAP30
EXPH5	ELAVL3	ARHGAP31
GRIK3	KIAA1456	ARHGAP39
2019-03-11	TRHDE	ARHGAP4
NAV2	SREK1	ARHGAP40
NCKAP5	KIAA1109	ARHGAP5-AS1
PTK2	PCBP3	ARHGAP6
PTPRZ1	STMN2	ARHGAP9
MEF2C-AS1	CSMD2	ARHGEF10
SGIP1	CDH10	ARHGEF33
MYO5A	GLCE	ARHGEF39
TMTC2	LINC00461	ARID3B
CELF2	NTRK3	ARID5A
PCM1	KCNH1	ARL1
KCNQ1OT1	RAB3C	ARL16
SLC44A1	MAN1A2	ARL2BP
SOX2-OT	TTLL7	ARL4D
SOX6	GOLGB1	ARL6
ADCY2	MICAL2	ARMC12
C10orf11	DPYSL2	ARMC7
CHL1	DENND5B	ARMCX2
FAT3	BOD1L1	ARNT2
GABRG3	SHISA6	ARPC1B
GPC5	GRID1	ARPC3
GPM6B	SYP	ARPC5L
GRM5	USP34	ARRB2
LGI4	PAN3	ARRDC1-AS1
NHSL1	GRIA3	ARRDC2
PCSK6	BIRC6	ARRDC3-AS1
PIK3C2A	DPF3	ARRDC4
PRKCA	FAT2	ARSA
PTN	HMGB1	ARSB
RYR3	NRXN2	ARSDP1
2019-09-04	HDAC8	ARSE
SNED1	UBASH3B	ARSJ
TRPS1	ZRANB2	ARVCF
VAT1L	FBXO11	ASAH1
TTC17	SETD5	ASAP3
MAP7	FMN2	ASB1
HIPK2	SCMH1	ASB14
CADM3	GRIN2A	ASB5
PSAP	CLSTN1	ASCC2
MON2	RALGAPA1	ASF1A
TRHDE	PLCH1	ASH2L
MGEA5	RTN3	ASIC2
ITPR2	SHANK2	ASIC4
GABRG2	MPHOSPH8	ASNA1
ZNF804B	ZCCHC11	ASPA
ELAVL3	APLP2	ASPDH
MTUS2	CAMK1D	ASPH
NDST3	RSF1	ASPM
NRXN2	UBR3	ASTE1
PCBP3	SFPQ	ASTN2-AS1
SLC35F3	CAMSAP2	ASUN
ZNF804A	PSAP	ASXL3
FRMD3	SPOCK3	ATAD3A
NLGN4X	BTBD9	ATF3
FGFR2	RFX3	ATF6B
GAPDH	NLGN4X	ATG14
GNAS	SSH2	ATG16L1
NDRG2	ATP1A1	ATG2A
ADAM11	CPLX2	ATG4D
NDRG4	PHACTR3	ATG9B
SPOCK2	LRCH1	ATHL1
SYP	FAM172A	ATL3
SRRM2	FCHSD2	ATP10A
CPLX2	SLTM	ATP10B
DPF3	JAZF1	ATP13A1
HERC1	CAMKK2	ATP13A5
SON	CADM3	ATP1A1-AS1
VWC2	RAPGEF4	ATP1A2
LDLRAD3	NCKAP5	ATP1A4
CLSTN2	HECW2	ATP2B3
DCLK1	VSNL1	ATP4A
ELMOD1	CECR2	ATP5EP2
FHOD3	PPP1R9A	ATP5H
OSBP2	PKD1	ATP5I
ARHGAP24	GLCCI1	ATP5J
ATP10B	NR3C1	ATP5S
BMPR1B	NDRG4	ATP5SL
FMN2	ZNF804A	ATP6AP2
GABRA2	ZHX3	ATP6V0D2
GPC6	C20orf194	ATP6V1E2
GRIK4	ITSN1	ATP6V1F
KIAA1217	WDFY3	ATP6V1G2
LMCD1-AS1	PTPRZ1	ATP7A
LRRC16A	MYO16	ATP8B4
MEF2A	OSBP2	ATPIF1
MGAT4C	RCAN2	ATRAID
NAALADL2	RBM26	ATRN
NAV3	SENP6	ATRNL1
NTRK3	GRAMD1B	ATXN7L3B
PDZD2	LAMA2	AUNIP
PITPNC1	DTNB	AUP1
PTPRM	PRKCA	AURKC
RP11-384F7.2	ASIC2	AVEN
RP11-460M2.1	PPIG	AVPR1A
SLC1A2	WDR70	AXDND1
SLC35F1	TMEM117	AXIN1
SLC38A1	GAPDH	AZI2
SLC9A9	PITPNC1	AZIN1
ST6GAL1	CDH22	B2M
ST6GALNAC3	DIP2C	B3GALT1
STK32A	CDK14	B3GALT4
TCF12	RYR1	B3GNT5
TNIK	SV2B	B4GALNT3
ZEB2	IMMP2L	B4GALT4-AS1
ZSWIM6	PHACTR1	B9D2
ATP1A2	CASC4	BAAT
DCLK2	GARNL3	BACE2
FYN	GNAQ	BAG6
PHLPP1	NDST3	BAHCC1
RP5-947P14.1	NIPBL	BAIAP2-AS1
SAMD4A	CSMD3	BAK1
SFXN5	ST18	BANP
SOX5	CIRBP	BAP1
SPARCL1	CALD1	BARD1
ZHX3	R3HDM1	BARHL1
SRPK2	ZNF704	BARHL2
MKLN1	RB1CC1	BAX
APLP2	C10orf11	BAZ1A
EPB41L3	LIMA1	BCAM
NUCKS1	ADCY1	BCAP31
ATP1A1	MARK3	BCAS1
PKD1	OIP5-AS1	BCHE
PPFIA4	ZCCHC7	BCKDHA
PLCXD3	LDLRAD3	BCL10
TTTY14	RFX7	BCL11A
ARAP2	PHF14	BCL2
CDH10	NRG2	BCL2L13
GABBR1	VPS13B	BCL2L15
MAPT	VWC2	BCL2L2
MBP	RASGEF1C	BCL6B
MOBP	MMP16	BCORP1
PLP1	FAM168A	BCR
RNF220	FRY	BCS1L
ST18	GRIN2B	BDNF-AS
CAMKK2	LRBA	BECN1
ARID4B	KTN1	BEND4
MYH10	WDPCP	BEND6
CDH22	ANKRD11	BEND7
PHYHIPL	SCN8A	BEST3
SCN1A	SOBP	BET1
UTRN	DENND4A	BEX1
KIF21A	ZSWIM6	BFAR
OIP5-AS1	SCAF11	BFSP1
PCCA	GRM3	BGN
MMP16	TRAPPC9	BHLHE41
ARHGAP21	BTBD11	BHMT
LIMCH1	JARID2	BHMT2
ZCCHC11	C2CD5	BICC1
FUT8	CCDC91	BIN1
BCAS3	TMEM178B	BIN2
TTLL7	WDR60	BIN3
FSTL4	NEMF	BIRC3
PAN3	XYLT1	BIRC5
ZEB1	TAOK3	BLACE
CLSTN1	RPS6KA5	BLM
DPYSL2	RPL21	BLNK
PCNXL2	TIMM23B	BLOC1S2
DGKH	ZSWIM5	BLOC1S4
RFX3	CWF19L2	BMP3
RP11-776H12.1	PEBP1	BMP4
TENM2	RUNDC3B	BMP5
RGS7BP	TNIK	BMP6
SYT2	ARHGAP44	BMPR1B
PRMT8	NOS1AP	BNIP1
SUZ12P1	EIF5B	BOC
PEBP1	PRNP	BOK
PRNP	BRINP3	BORA
USP47	FTO	bP-21264C1.1
MCC	PLCL2	bP-2189O9.2
PDZRN4	R3HDM2	BPI
PPP1R9A	RPRD2	BPIFB4
FAM19A2	TRIM44	BRD1
ANKRD26	KSR2	BRD3
KIF13A	GNAO1	BRDT
ANO4	IQCJ-SCHIP1	BRINP3
RASGEF1B	EGFEM1P	BSPH1
ARHGAP22	SLC38A1	BST2
HS3ST4	SOS1	BTBD19
KCNQ3	ROBO2	BTBD6
C8orf34	SPAG9	BTG2
CCDC91	CPEB3	BTG3
HIP1	VPS13C	BTG4
ADAMTSL1	SETD2	BTN3A3
CEP85L	PPM1E	BTNL10
PARD3B	PTEN	BTNL3
RBMS3	MYH10	BUB3
ST3GAL6	LPP	BUD31
STARD13	TRPC1	BVES
UBR5	BRINP1	BVES-AS1
BRINP3	SEPT7	BX255923.2
PLCL1	WAC	BZW1
CERCAM	CEP290	C10orf10
DOCK10	PAFAH1B1	C10orf107
EDIL3	RNF150	C10orf11
PEX5L	DSCAML1	C10orf12
PPIG	KIF3A	C10orf126
SUPT3H	ADAM10	C10orf128
MAP4K4	CDH20	C10orf2
AC007682.1	LINC00632	C10orf88
ALCAM	RAPGEF2	C10orf90
ATRNL1	STRBP	C11orf24
CHST11	AMPH	C11orf68
DCC	BACH2	C11orf73
EPN2	HS6ST3	C11orf84
GRIK1	SMARCA2	C11orf85
GRM7	ADK	C12orf65
LUZP2	AIG1	C12orf66
MARCH1	KDM2A	C14orf105
OPHN1	PTPRA	C14orf159
SEMA5A	CH17-437K3.1	C14orf39
TANC2	ENOX1	C15orf52
PRUNE2	CEP112	C16orf13
FRMD4B	DLEU2	C16orf70
PIP4K2A	SYT14	C16orf71
PTGDS	TCERG1	C16orf72
PXK	TMCC1	C16orf74
SHTN1	BAZ1B	C16orf86
SLC5A11	GSK3B	C16orf89
TF	MTUS1	C16orf91
ADAM28	TLL1	C17orf102
APBB1IP	LMCD1-AS1	C17orf51
DOCK8	MAP3K5	C17orf75
MEF2C	ACYP2	C17orf80
RASGEF1C	GABBR1	C18orf63
SFMBT2	GPC6	C18orf8
TFAP2B	TBCK	C19orf44
ZFAND3	GDAP1	C19orf52
CBLN1	PTPRT	C19orf81
IL36B	LRRC16A	C1orf112
PREPL	CLMP	C1orf123
DOCK5	GPR137C	C1orf141
DPYD	RNF115	C1orf162
ERBB2IP	PRUNE2	C1orf167
MAN2A1	CEP85L	C1orf168
TRIM2	NEK1	C1orf204
LIMA1	TNKS	C1orf216
CLASP1	SNED1	C1orf226
PLEKHH1	UBR5	C1orf228
SLC4A8	EXPH5	C1orf50
BRAF	SPOCK2	C1orf56
NAV1	KCNQ5	C1orf61
BRINP1	TMEFF2	C1orf64
MYO1D	JPX	C1orf74
MYO9A	BRWD1	C1QA
PLXNA4	RPL13	C1QB
RP11-867G2.8	PHF3	C1QBP
ANKRD17	CEP350	C1QC
CDH12	ARHGEF7	C1QTNF2
MTHFD1L	PHF21A	C1QTNF3-AMACR
PRKD1	VPS53	C1QTNF7
		C20orf96
		C21orf59
		C2orf44
		C2orf48
		C2orf49
		C2orf69
		C2orf80
		C2orf81
		C2orf82
		C3
		C3AR1
		C3orf38
		C3orf49
		C4BPA
		C4orf19
		C4orf22
		C4orf27
		C4orf33
		C4orf46
		C4orf47
		C5
		C5orf22
		C5orf28
		C5orf46
		C5orf49
		C5orf64
		C5orf66
		C6orf120
		C6orf132
		C6orf3
		C6orf48
		C6orf62
		C7
		C8A
		C8orf34
		C8orf34-AS1
		C8orf46
		C8orf59
		C8orf76
		C8orf89
		C9orf116
		C9orf129
		C9orf16
		C9orf170
		C9orf40
		C9orf50
		C9orf69
		C9orf72
		C9orf84
		C9orf9
		C9orf91
		C9orf92
		CA11
		CA12
		CA14
		CA4
		CA8
		CABLES1
		CABLES2
		CABYR
		CACHD1
		CACNA1G
		CACNA1I
		CACNG3
		CACNG4
		CACNG5
		CACNG6
		CACTIN
		CACYBP
		CADM2-AS1
		CADM3-AS1
		CADPS2
		CAGE1
		CAHM
		CALB2
		CALCR
		CALD1
		CALHM2
		CALM2P2
		CALN1
		CALY
		CAMK1
		CAMK1G
		CANT1
		CAP1
		CAPN10-AS1
		CAPN14
		CAPN15
		CAPN8
		CAPNS1
		CAPRIN1
		CARD16
		CARD8
		CARKD
		CARM1
		CARNMT1
		CARNS1
		CASC21
		CASC5
		CASP12
		CASP2
		CASP3
		CASP8
		CASS4
		CATSPER2P1
		CAV1
		CAV3
		CBFA2T3
		CBFB
		CBLC
		CBLN3
		CBR1
		CBR3-AS1
		CBWD2
		CBX1
		CBX3
		CBX3P9
		CBX7
		CBX8
		CC2D2A
		CCDC102A
		CCDC102B
		CCDC106
		CCDC107
		CCDC115
		CCDC117
		CCDC125
		CCDC127
		CCDC129
		CCDC137
		CCDC14
		CCDC141
		CCDC142
		CCDC148-AS1
		CCDC154
		CCDC159
		CCDC171
		CCDC174
		CCDC175
		CCDC177
		CCDC181
		CCDC186
		CCDC189
		CCDC22
		CCDC26
		CCDC34
		CCDC53
		CCDC60
		CCDC62
		CCDC67
		CCDC71
		CCDC78
		CCDC80
		CCDC81
		CCDC85C
		CCDC86
		CCDC88B
		CCDC88C
		CCDC94
		CCDC97
		CCL2
		CCL26
		CCL3
		CCNA2
		CCNB2
		CCNK
		CCNL1
		CCNT1
		CCNT2-AS1
		CCNYL2
		CCP110
		CCR9
		CCT3
		CCT6P1
		CCT6P3
		CCZ1
		CCZ1B
		CD109
		CD14
		CD163
		CD200R1
		CD22
		CD226
		CD27-AS1
		CD300A
		CD300E
		CD33
		CD34
		CD36
		CD37
		CD38
		CD40
		CD48
		CD53
		CD58
		CD63
		CD68
		CD74
		CD82
		CD83
		CD84
		CD86
		CD9
		CDAN1
		CDC14A
		CDC20B
		CDC26
		CDC34
		CDC42BPG
		CDC42EP3
		CDC42SE1
		CDC45
		CDC5L
		CDC6
		CDCA7
		CDCA8
		CDH11
		CDH12
		CDH15
		CDH20
		CDH4
		CDHR2
		CDK10
		CDK11B
		CDK15
		CDK18
		CDK4
		CDKN1A
		CDKN2B-AS1
		CDKN2C
		CDKN2D
		CDKN3
		CDO1
		CDON
		CDV3
		CDYL2
		CEACAM19
		CEACAM7
		CEACAM8
		CEBPA
		CEBPZ
		CECR1
		CECR6
		CELSR2
		CEMIP
		CENPA
		CENPB
		CENPCP1
		CENPE
		CENPF
		CENPI
		CENPN
		CENPP
		CENPQ
		CENPT
		CENPU
		CENPV
		CEP131
		CEP152
		CEP162
		CEP164
		CEP164P1
		CEP170P1
		CEP295
		CEP41
		CEP55
		CEP83
		CERCAM
		CERS5
		CETN2
		CFAP100
		CFAP45
		CFAP47
		CFAP53
		CFAP74
		CFAP97
		CFB
		CFH
		CFL2
		CFLAR
		CGN
		CGRRF1
		CH17-140K24.8
		CH17-351M24.1
		CH17-360D5.2
		CH17-437K3.1
		CH17-472G23.2
		CHAD
		CHAF1A
		CHAF1B
		CHCHD1
		CHCHD10
		CHCHD5
		CHCHD7
		CHD4
		CHEK2
		CHGB
		CHI3L1
		CHIC1
		CHL1
		CHL1-AS2
		CHMP1B2P
		CHMP2A
		CHMP5
		CHRAC1
		CHRDL1
		CHRM5
		CHRNA10
		CHRNA4
		CHST1
		CHST10
		CHST11
		CHST15
		CHST3
		CHST6
		CHST9
		CHTF8
		CIAO1
		CIART
		CIB3
		CIITA
		CIR1
		CIR1P2
		CISD2
		CISD3
		CITED4
		CKAP2L
		CKM
		CLCN2
		CLCN5
		CLCNKB
		CLDN11
		CLDN5
		CLEC11A
		CLEC17A
		CLEC19A
		CLEC1A
		CLEC2B
		CLEC2D
		CLEC4A
		CLEC4G
		CLEC4GP1
		CLEC5A
		CLEC7A
		CLEC9A
		CLECL1
		CLGN
		CLHC1
		CLIC2
		CLIP3
		CLK2
		CLK4
		CLMN
		CLP1
		CLPB
		CLRN2
		CLSTN2
		CMAHP
		CMB9-55A18.1
		CMBL
		CMTM4
		CMTM6
		CMTM8
		CNBD2
		CNDP1
		CNDP2
		CNGB1
		CNKSR1
		CNKSR3
		CNN1
		CNNM3
		CNNM4
		CNOT11
		CNOT6
		CNP
		CNRIP1
		CNTD1
		CNTD2
		CNTN2
		CNTN3
		CNTN4-AS2
		CNTNAP2
		CNTNAP3
		CNTNAP5
		CNTROB
		COA3
		COA4
		COA5
		COA6
		COBL
		COBLL1
		COCH
		COG8
		COL11A1
		COL11A2
		COL12A1
		COL13A1
		COL16A1
		COL20A1
		COL21A1
		COL23A1
		COL27A1
		COL4A1
		COL4A2
		COL4A3
		COL4A3BP
		COL4A4
		COL4A5
		COL5A1
		COL5A3
		COL6A1
		COL6A3
		COL6A4P1
		COL6A4P2
		COL6A6
		COL9A1
		COL9A2
		COL9A3
		COLEC12
		COLGALT2
		COLQ
		COMMD2
		COMMD4
		COMMD5
		COMMD6
		COMMD8
		COMMD9
		COMP
		COPA
		COPG2
		COPS6
		COQ3
		COQ7
		CORO1A
		CORO1C
		COTL1
		COX15
		COX18
		COX4I1
		COX5B
		COX6A1
		COX7A1
		COX7CP1
		CP
		CPEB2
		CPED1
		CPLX2
		CPLX4
		CPNE3
		CPNE5
		CPNE9
		CPO
		CPPED1
		CPSF3
		CPSF3L
		CPT2
		CPVL
		CPXM2
		CR2
		CR848007.2
		CRABP2
		CRAT
		CRB2
		CRBN
		CREB3L1
		CREB5
		CREG2
		CREM
		CRHBP
		CRIPAK
		CRISPLD2
		CRLF1
		CROCC
		CROCCP2
		CRTAP
		CRTC2
		CRTC3
		CRYAB
		CRYGS
		CSF1
		CSF1R
		CSF3R
		CSK
		CSMD3
		CSNK1D
		CSNK1G2
		CSRP1
		CSRP2
		CSRP3
		CST3
		CSTB
		CTA-125H2.1
		CTA-125H2.2
		CTA-228A9.3
		CTA-228A9.4
		CTA-292E10.6
		CTA-29F11.1
		CTA-392E5.1
		CTA-445C9.14
		CTAGE5
		CTB-107G13.1
		CTB-111H14.1
		CTB-113D17.1
		CTB-119C2.1
		CTB-127M13.1
		CTB-129P6.4
		CTB-12A17.3
		CTB-131K11.1
		CTB-134H23.2
		CTB-140J7.2
		CTB-147C22.9
		CTB-179K24.3
		CTB-180A7.3
		CTB-181F24.1
		CTB-186G2.1
		CTB-187M2.2
		CTB-33G10.1
		CTB-43E15.2
		CTB-50L17.8
		CTB-95D12.1
		CTB-99A3.1
		CTBP1
		CTBP1-AS
		CTBP2P2
		CTC-207P7.1
		CTC-232P5.1
		CTC-236F12.4
		CTC-241N9.1
		CTC-273B12.10
		CTC-338M12.4
		CTC-340A15.2
		CTC-340D7.1
		CTC-367J11.1
		CTC-425K20.1
		CTC-431G16.2
		CTC-436P18.1
		CTC-439O9.3
		CTC-454I21.3
		CTC-459F4.5
		CTC-471J1.11
		CTC-471J1.8
		CTC-472C24.1
		CTC-484M2.1
		CTC-487M23.6
		CTC-487M23.8
		CTC-490G23.6
		CTC-498M16.2
		CTC-499B15.5
		CTC-499J9.1
		CTC-512J12.6
		CTC-513N18.6
		CTC-513N18.7
		CTC-523E23.3
		CTC-529I10.1
		CTC-529P8.1
		CTC-542B22.2
		CTC-559E9.1
		CTC-559E9.4
		CTC-575I10.1
		CTC-575N7.1
		CTD-2001C12.1
		CTD-2003C8.2
		CTD-2005H7.2
		CTD-2006C1.2
		CTD-2017C7.2
		CTD-2017F17.2
		CTD-2023N9.1
		CTD-2026G6.3
		CTD-2027I19.3
		CTD-2034I21.1
		CTD-2035E11.3
		CTD-2044J15.1
		CTD-2049O4.1
		CTD-2054N24.2
		CTD-2095E4.5
		CTD-2118P12.1
		CTD-2135J3.4
		CTD-2140B24.4
		CTD-2140G10.2
		CTD-2184C24.2
		CTD-2189E23.1
		CTD-2192J16.15
		CTD-2192J16.26
		CTD-2201G3.1
		CTD-2203K17.1
		CTD-2206N4.4
		CTD-2213F21.2
		CTD-2215E18.1
		CTD-2224J9.8
		CTD-2228K2.7
		CTD-2231E14.8
		CTD-2232E5.2
		CTD-2235C13.2
		CTD-2247C11.1
		CTD-2260A17.1
		CTD-2270N23.1
		CTD-2277K2.1
		CTD-2316B1.2
		CTD-2319I12.4
		CTD-2323K18.1
		CTD-2331H12.8
		CTD-2334D19.1
		CTD-2341M24.1
		CTD-2342J14.6
		CTD-2349P21.12
		CTD-2354A18.1
		CTD-2366F13.1
		CTD-2366F13.2
		CTD-2369P2.5
		CTD-2378E21.1
		CTD-2509G16.5
		CTD-2521M24.10
		CTD-2523D13.2
		CTD-2525I3.2
		CTD-2525I3.5
		CTD-2528L19.4
		CTD-2529O21.2
		CTD-2532D12.4
		CTD-2541J13.2
		CTD-2547G23.4
		CTD-2547L16.1
		CTD-2547L24.3
		CTD-2552K11.2
		CTD-2553L13.10
		CTD-2555A7.2
		CTD-2561F5.1
		CTD-2562J15.4
		CTD-2562J17.6
		CTD-2588C8.8
		CTD-2619J13.14
		CTD-2620I22.1
		CTD-2647E9.3
		CTD-2651B20.1
		CTD-2651B20.3
		CTD-3025N20.3
		CTD-3032J10.2
		CTD-3035D6.1
		CTD-3088G3.8
		CTD-3092A11.1
		CTD-3096M3.2
		CTD-3099C6.7
		CTD-3105H18.14
		CTD-3105H18.18
		CTD-3131K8.2
		CTD-3149D2.4
		CTD-3179P9.1
		CTD-3184A7.4
		CTD-3185P2.1
		CTD-3222D19.12
		CTD-3253I12.1
		CTDNEP1
		CTDSP1
		CTGLF12P
		CTGLF9P
		CTNNA3
		CTPS1
		CTRB1
		CTSC
		CTSL
		CTSO
		CTSS
		CTTN
		CTTNBP2
		CTTNBP2NL
		CTU1
		CUBN
		CUEDC1
		CUEDC2
		CUL3
		CUL4B
		CWC15
		CWC22
		CWC25
		CWF19L2
		CWH43
		CX3CR1
		CXCL10
		CXCL13
		CXCL14
		CXCL2
		CXorf38
		CXorf56
		CYB5B
		CYBA
		CYC1
		CYFIP1
		CYP24A1
		CYP26B1
		CYP27A1
		CYP27C1
		CYP2A6
		CYP4F11
		CYP4F24P
		CYP4F29P
		CYR61
		CYSLTR1
		CYSLTR2
		CYTL1
		DAAM2
		DAB2
		DACT3
		DAGLA
		DALRD3
		DANCR
		DAOA
		DAPK2
		DAXX
		DBF4B
		DBI
		DBIL5P2
		DBP
		DBX2
		DCAF12
		DCAF13
		DCDC2
		DCLK2
		DCLK3
		DCLRE1CP1
		DCN
		DCPS
		DCTN1-AS1
		DCTN6
		DCTPP1
		DCUN1D5
		DCXR
		DDAH2
		DDB2
		DDIT3
		DDIT4
		DDR1
		DDX1
		DDX11
		DDX11-AS1
		DDX19A
		DDX19B
		DDX21
		DDX41
		DDX43
		DDX49
		DDX51
		DDX56
		DDX60L
		DEAF1
		DECR2
		DEF6
		DENND2A
		DENND3
		DENND6B
		DEPDC1-AS1
		DEPDC7
		DERL2
		DGAT2
		DGUOK
		DHDDS
		DHODH
		DHRS4L2
		DHX30
		DHX33
		DICER1
		DICER1-AS1
		DIO1
		DISC1
		DISP2
		DKC1
		DKFZp434J0226
		DLC1
		DLEU7-AS1
		DLGAP1-AS2
		DLGAP2-AS1
		DLK2
		DLL3
		DLX6
		DLX6-AS1
		DMC1
		DMPK
		DMXL1
		DNAAF2
		DNAH17-AS1
		DNAH8
		DNAI1
		DNAI2
		DNAJA4
		DNAJB1
		DNAJB13
		DNAJC19
		DNAJC2
		DNAJC21
		DNAJC25-GNG10
		DNAJC28
		DNAJC5B
		DNASE1L2
		DNM1P46
		DNM1P47
		DNM3OS
		DNMBP-AS1
		DNPEP
		DOCK1
		DOCK10
		DOCK2
		DOCK4
		DOCK5
		DOCK8
		DOK4
		DOK5
		DOK6
		DOLPP1
		DPCR1
		DPF1
		DPH2
		DPH6
		DPH7
		DPM2
		DPP10
		DPP3
		DPP9
		DPP9-AS1
		DPY19L1P2
		DPY19L2P4
		DPY19L4
		DPY30
		DPYD
		DPYSL3
		DPYSL4
		DPYSL5
		DR1
		DRAP1
		DRC7
		DRD4
		DRG1
		DRG2
		DROSHA
		DRP2
		DSCAM
		DSCR3
		DSTN
		DTD1
		DTHD1
		DTL
		DTNA
		DTX2
		DTX3L
		DTYMK
		DUOX1
		DUSP1
		DUSP12
		DUSP16
		DUSP2
		DUSP23
		DUSP28
		DUSP3
		DUSP5
		DXO
		DYNC1I2P1
		DYNC1LI2
		DYNLRB2
		DYNLT1
		DYRK1B
		DYSF
		E2F5
		EAF1
		EAF1-AS1
		EAF2
		EARS2
		EBAG9P1
		EBF3
		EBNA1BP2
		EBPL
		ECE1
		ECHDC3
		ECI2
		EDIL3
		EDNRB
		EEF1B2
		EEF1B2P6
		EEF1D
		EEF1DP4
		EEF2
		EEF2K
		EFCAB14
		EFCAB14-AS1
		EFCAB3
		EFCAB8
		EFEMP1
		EFHB
		EFHD1
		EFNA1
		EFNB1
		EFTUD1P1
		EGFEM1P
		EGFR
		EGR1
		EGR3
		EGR4
		EI24
		EID2
		EIF1
		EIF1AY
		EIF2AK2
		EIF2AK4
		EIF2B3
		EIF3CL
		EIF3D
		EIF3G
		EIF4E1B
		EIF4E3
		EIF4H
		EIF5B
		ELAVL2
		ELF5
		ELK4
		ELMO3
		ELMOD2
		ELOVL1
		ELOVL4
		ELOVL5
		ELP2
		ELP6
		EMB
		EMBP1
		EMC2
		EMC6
		EMC9
		EMCN
		EMD
		EMILIN1
		EMILIN3
		EML3
		EML5
		ENAM
		ENDOG
		ENG
		ENHO
		ENKD1
		ENO3
		ENOSF1
		ENOX2
		ENPEP
		ENPP2
		ENPP7P7
		ENTPD1-AS1
		ENTPD2
		EOGT
		EPAS1
		EPB41L2
		EPB41L4A
		EPDR1
		EPHA6
		EPHA8
		EPHB6
		EPN2
		EPOR
		EPS8
		EPS8L2
		EPSTI1
		EPYC
		ERAL1
		ERAP1
		ERAP2
		ERBB2IP
		ERBB3
		ERCC1
		ERCC3
		ERGIC3
		ERH
		ERI2
		ERICH1
		ERLEC1
		ERMARD
		ERMN
		ERO1A
		ESAM
		ESPL1
		ESRRG
		ESYT1
		ESYT2
		ETAA1
		ETFB
		ETV1
		ETV7
		EVA1A
		EVA1B
		EVC2
		EVI2B
		EXO5
		EXOC3L2
		EXOSC1
		EXOSC4
		EXOSC5
		EXOSC7
		EXTL2
		EXTL3-AS1
		EYA1
		EYA4
		EZH2
		F11-AS1
		F13A1
		F5
		F8
		FA2H
		FAAH
		FAAH2
		FAAP20
		FABP5
		FABP5P4
		FADS2
		FADS3
		FAH
		FAIM
		FALEC
		FAM101B
		FAM102B
		FAM104B
		FAM110A
		FAM111A
		FAM114A1
		FAM118A
		FAM124A
		FAM126A
		FAM127B
		FAM129B
		FAM131B
		FAM132B
		FAM133DP
		FAM136A
		FAM13A-AS1
		FAM13C
		FAM149A
		FAM153A
		FAM153C
		FAM155B
		FAM159A
		FAM160A1
		FAM162A
		FAM173B
		FAM178B
		FAM179A
		FAM185A
		FAM185BP
		FAM189A1
		FAM189B
		FAM195A
		FAM198A
		FAM19A2
		FAM206A
		FAM207A
		FAM20A
		FAM212A
		FAM21C
		FAM222A-AS1
		FAM227B
		FAM229B
		FAM24B
		FAM32A
		FAM3A
		FAM3C
		FAM3D
		FAM58A
		FAM63A
		FAM65A
		FAM65C
		FAM69A
		FAM71F1
		FAM78A
		FAM81B
		FAM83D
		FAM83E
		FAM86B2
		FAM86DP
		FAM86FP
		FAM89A
		FAM90A1
		FAM92A1
		FAM95C
		FAM96B
		FAM98B
		FAN1
		FANCB
		FANCD2
		FANCD2OS
		FANCE
		FANCG
		FANCI
		FANK1
		FAP
		FASN
		FASTKD2
		FAT3
		FAU
		FAUP1
		FAXDC2
		FBLN1
		FBLN5
		FBRSL1
		FBXL12
		FBXL15
		FBXL7
		FBXO15
		FBXO22
		FBXO25
		FBXO40
		FBXO6
		FCF1
		FCGBP
		FCGR1B
		FDFT1
		FDXR
		FEM1A
		FEM1B
		FER1L5
		FER1L6-AS1
		FERMT2
		FEZ1
		FGD2
		FGF1
		FGF17
		FGF20
		FGF22
		FGF3
		FGF9
		FGFBP3
		FGFR2
		FGFR3
		FGFRL1
		FGL1
		FH
		FHIT
		FHOD1
		FIGN
		FIGNL1
		FILIP1L
		FIRRE
		FITM2
		FKBP1B
		FKBP2
		FKBP4
		FKBP5
		FLII
		FLJ21408
		FLJ22763
		FLNA
		FLNB
		FLOT1
		FLRT2
		FLT1
		FLT3
		FMNL1
		FMNL3
		FMO4
		FMR1
		FN3KRP
		FNDC9
		FOLH1
		FOLH1B
		FOS
		FOSB
		FOXJ2
		FOXP1
		FOXP1-AS1
		FOXP2
		FOXP3
		FPGS
		FPR1
		FRAT1
		FREM1
		FREM2
		FREM3
		FRG1CP
		FRG1FP
		FRG1GP
		FRMD4A
		FRMD4B
		FRMD5
		FRMD6
		FRMD6-AS2
		FRMPD2
		FRMPD3
		FRMPD4
		FRZB
		FSCN3
		FSD1L
		FSIP2-AS1
		FSTL1
		FTH1P2
		FTL
		FTLP10
		FTSJ3
		FUK
		FUT11
		FUT2
		FUZ
		FXN
		FYB
		FZD1
		FZD10-AS1
		FZD3
		FZD4
		FZD6
		G2E3
		GAB1
		GAB2
		GAB3
		GABRA2
		GABRA6
		GABRB1
		GABRG3
		GABRR1
		GABRR2
		GABRR3
		GADD45B
		GAK
		GAL3ST1
		GAL3ST4
		GALK1
		GALK2
		GALM
		GALNT10
		GALNT12
		GALNT15
		GALNT3
		GALNT6
		GALNT9
		GALNTL6
		GAN
		GAREM
		GAREML
		GAS2L1
		GAS2L3
		GAS5
		GAS8
		GATA2-AS1
		GATA4
		GATAD2A
		GATM
		GBA3
		GBE1
		GBP1
		GBP2
		GCGR
		GCHFR
		GCKR
		GCN1
		GCNT1
		GCNT3
		GCOM1
		GCSAML
		GDAP2
		GDF5
		GDNF
		GDNF-AS1
		GEM
		GFAP
		GFPT1
		GFRAL
		GGNBP2
		GHDC
		GIMAP8
		GINS3
		GIT1
		GJA1
		GJA5
		GJB1
		GJB6
		GJC2
		GK-AS1
		GLB1
		GLCCI1
		GLDN
		GLE1
		GLI1
		GLI2
		GLIPR2
		GLIS1
		GLIS3
		GLRX2
		GLT8D1
		GLTP
		GLUD1P3
		GLUL
		GLYATL1
		GLYATL2
		GM2A
		GMDS-AS1
		GMFB
		GMFG
		GML
		GMNN
		GMPR
		GMPR2
		GNA14
		GNA14-AS1
		GNAS-AS1
		GNB2L1
		GNG11
		GNG4
		GNG5
		GNL3
		GNL3L
		GNPDA1
		GNPTG
		GOLGA7B
[truncated: 4,112 more rows]

## Sheet: Lung cancer
SCMarker	Top expressed	Top Variable
ATPIF1	MALAT1	ISG15
EIF3I	B2M	TNFRSF18
PRDX1	TMSB4X	TNFRSF4
SERBP1	RPL10	MIB2
LAMTOR5	MT-CO1	SLC35E2B
RHOC	RPLP1	PANK4
RBM8A	RPS18	SMIM1
PSMD4	RPL13	TNFRSF25
JTB	RPL13A	TNFRSF9
C1orf43	TMSB10	ERRFI1
SSR2	ACTB	PIK3CD
LAMTOR2	FTL	RBP7
PFDN2	RPS19	FBXO2
MGST3	FTH1	FBXO44
PRDX6	MT-CO3	PRDM2
GUK1	RPS14	LINC00339
ACP1	RPS27	C1QA
PDIA6	RPS2	C1QC
ATRAID	RPS6	C1QB
DPY30	RPLP2	ID3
MZT2A	MT-CO2	NIPAL3
ORMDL1	RPL11	RCAN3
XRCC5	RPS12	RUNX3
NDUFAF3	RPS27A	LDLRAP1
SPCS1	RPL34	STMN1
RAB7A	RPS3	CD52
SSR3	MT-ND4	ZNF683
AP2M1	RPL32	SFN
PYURF	RPL19	SYTL1
OSTC	RPL28	MAP3K6
C4orf3	RPS15	FCN3
AP3S1	HLA-B	IFI6
PRELID1	RPS4X	FAM76A
TMED9	RPS15A	EPB41
LSM2	HLA-A	FABP3
PSMB8	RPL3	TINAGL1
ZNHIT1	RPL27A	LCK
ATP6V1F	RPL21	MARCKSL1
ATP6AP2	RPL12	BSDC1
NDUFB11	RPL23A	SYNC
PLP2	RPL18A	S100PBP
BCAP31	RPS8	RP4-728D4.2
ASAH1	RPL8	CDC20
RAB2A	RPS9	SZT2
MTDH	MT-ND2	CYP4B1
ZNF706	MT-CYB	PDZK1IP1
NDUFB9	RPL35A	CDKN2C
CCDC107	HLA-C	KTI12
CLTA	TPT1	ZCCHC11
SEC61B	RPS16	FAM159A
TXN	GAPDH	OMA1
ATP6V1G1	RPL30	TACSTD2
PSMB7	RPL15	JUN
DPP7	PTMA	INADL
RNH1	RPS17	ALG6
CD151	RPL18	PDE4B
TMEM258	RPS3A	DNAJB4
FKBP2	RPL31	IFI44L
PPP1CA	FAU	RP5-887A10.1
GSTP1	MT-ATP6	MCOLN2
NDUFS8	RPL35	CYR61
PSAP	RPL26	ZNHIT6
DDIT4	RPS23	ODF2L
TMBIM6	RPS7	GBP3
COPZ1	RPL10A	GBP1
TMBIM4	RPS13	GBP5
LYZ	RPS24	LRRC8C
NDUFA12	EIF1	TGFBR3
HSP90B1	RPL36	GLMN
ERP29	RPS20	RPAP2
DYNLL1	RPL29	GFI1
ARL6IP4	H3F3B	ARHGAP29
LGALS3	CD74	F3
ERH	RPL9	CNN3
TMED10	RPS5	TRMT13
SIVA1	RPL14	CDC14A
GCHFR	RPL37A	VCAM1
PDIA3	S100A6	DPH5
DUT	RPS29	S1PR1
PPIB	MYL6	VAV3
COX5A	GNB2L1	GSTM3
CARHSP1	RPL7A	CSF1
PPP4C	RPL37	DENND2D
PYCARD	RPL7	CHI3L2
KRT10	SERF2	C1orf162
KRT19	RPL6	DDX20
PHB	MT-ND1	SLC16A1-AS1
ATP5H	RPL27	PHTF1
P4HB	RPS11	RSBN1
ANAPC11	UBA52	PTPN22
NDUFV2	RPL24	AP4B1
SNRPB	MT-ND3	CD2
RALY	CFL1	FAM46C
ERGIC3	ACTG1	TXNIP
SLPI	UBC	GPR89B
CTSA	SRGN	LINC00869
GZMM	RPS25	HIST2H2BE
GPX4	RPS28	C1orf56
NDUFS7	OAZ1	CDC42SE1
CALR	RPL5	MLLT11
TBCB	PFN1	SELENBP1
APOC1	BTG1	THEM4
CALM3	NACA	SPRR2D
CHMP2A	SH3BGRL3	S100A9
RANBP1	RPSA	S100A12
SELM	EEF1D	S100A8
TSPO	S100A11	S100A7
C1QA	RPL23	S100A6
FGFBP2	PFDN5	S100A4
MS4A6A	RPLP0	S100A2
TYROBP	ATP5E	S100A16
CDC42	RPL38	S100A14
C1QB	HLA-DRA	PBXIP1
HNRNPR	HLA-E	MUC1
SRRM1	NEAT1	SYT11
DNAJC8	UBB	CRABP2
LAPTM5	CYBA	SH2D2A
THRAP3	IGKC	FCRL5
MEAF6	JUNB	PYHIN1
NDUFS5	MYL12A	AIM2
YBX1	CXCR4	FCRL6
UQCRH	HSP90AA1	SLAMF9
SCP2	RPL4	SLAMF6
JAK1	SAT1	CD84
SRSF11	S100A10	SLAMF1
GNG5	S100A4	SLAMF7
CD53	TSC22D3	LY9
ATP5F1	RPS21	ARHGAP30
RAP1A	COX4I1	FCER1G
CSDE1	CALM2	HSPA6
CD2	CD52	FCGR3A
S100A4	ITM2B	FCRLA
TPM3	VIM	HSD17B7
CCT3	CD63	RGS5
IFI16	RPL36AL	CD247
CD48	HLA-DRB1	RCSD1
CD247	SRP14	XCL2
CACYBP	DDX5	XCL1
ARPC5	ARPC2	F5
RGS2	ALDOA	SELL
PTPN7	TXNIP	METTL18
BTG2	YBX1	SCYL3
TRAF3IP3	BTF3	FMO2
ARF1	HLA-DPB1	FASLG
ARID4B	RPS10	TNFSF4
AC092580.4	IL32	RP11-296O14.3
ID2	JUN	ZBTB37
YWHAQ	CLIC1	RABGAP1L
SRSF7	ARHGDIB	KIAA0040
ZFP36L2	MT2A	RALGPS2
MDH1	COX7C	GLUL
ACTR2	ATP5L	RGS16
SNRPG	HLA-DPA1	FAM129A
MOB1A	TOMM7	PTGS2
VAMP8	EEF2	RGS1
VAMP5	ATP5G2	RGS13
GNLY	TPI1	RGS2
CD8A	PABPC1	PTPRC
LINC00152	MYL12B	ELF3
IGKC	SLC25A6	PTPN7
COX5B	CCL5	CHI3L1
ACTR3	LGALS1	BTG2
DBI	LDHA	LAX1
GYPC	HINT1	ZBED6
MZT2B	CHCHD2	MDM4
UBXN4	ENO1	SLC41A1
CYTIP	ARPC3	CTSE
SSB	PPDPF	C1orf186
STK17B	FOS	IKBKE
SF3B1	CSTB	RASSF5
ARPC2	RPS26	IL10
TUBA4A	HSP90AB1	PIGR
ITM2C	EEF1B2	C4BPA
BRK1	OST4	G0S2
ANKRD28	CALM1	TRAF3IP3
NKTR	ANXA1	TRAF5
CCDC12	ZFP36	ANGEL2
RHOA	COX7A2	ITPKB
SELK	SUB1	SNAP47
ARL6IP5	UQCRB	HIST3H2A
PCNP	RGS1	TTC13
CD47	LAPTM5	SPRTN
CD96	GSTP1	PCNXL2
HCLS1	HMGB1	RBM34
CNBP	PSMA7	LYST
RNF7	HNRNPA2B1	CHRM3-AS2
SERP1	TXN	AKT3
CCNL1	ANXA2	CNST
EIF4A2	HSPA8	RP11-488L18.10
PPP1R2	SSR4	RSAD2
RBPJ	ARPC1B	AC092580.4
RHOH	KLF6	ID2
CCNI	TUBA1B	LPIN1
CXCL13	CTSD	TRIB2
HNRNPDL	MT-ND5	TTC32
H2AFZ	GPX4	SDC1
HMGB2	NDUFA4	POMC
NDUFS6	PSME1	ZNF512
SUB1	LY6E	LBH
EMB	EDF1	CDC42EP3
GZMK	COX6B1	GALM
GZMA	CST3	EML4
GPBP1	ATP6V0E1	THADA
BTF3	TMBIM6	PREPL
TBCA	SKP1	EPAS1
GLRX	SNRPD2	EPCAM
CAST	COX5B	BCL11A
REEP5	RPL41	PAPOLG
HINT1	TCEB2	AHSA2
CDC42SE2	COX6C	ARHGAP25
PAIP2	DYNLL1	AAK1
NDUFA2	SUMO2	MPHOSPH10
IK	NFKBIA	WDR54
CD74	GUK1	TRABD2A
HAVCR2	CD3D	ELMOD3
NPM1	PRDX1	SFTPB
ATP6V0E1	CIRBP	GNLY
HIGD2A	EEF1A1	PTCD3
SERPINB1	VAMP8	CD8A
TMEM14B	PTPRC	CD8B
C6orf48	GPX1	IGKC
GPSM3	RHOA	IGKV1-12
HLA-DRA	TRAC	IGKV4-1
HLA-DQB1	HNRNPA1	MAL
PSMB9	PKM	ANKRD36C
CUTA	PSAP	DUSP2
SNRPC	NPM1	ITPRIPL1
FKBP5	DDIT4	ARID5A
SRSF3	PSMB9	ANKRD36
HMGN3	COMMD6	ANKRD36B
SNX3	HSPA1A	ZAP70
RWDD1	EIF3K	INPP4A
ABRACL	GLTSCR2	LIPT1
DYNLT1	UBL5	RPL31
PSMB1	NPC2	IL1RL1
CHST12	UQCR11	IL18R1
CYCS	UQCRH	IL18RAP
HNRNPA2B1	NDUFS5	NCK2
TAX1BP1	EIF4A2	GCC2
STK17A	RAN	BCL2L11
PPIA	TSPO	AC017002.1
SEC61G	CCNI	FBLN7
MDH2	IFITM2	ZC3H8
COPS6	SOD1	ZC3H6
LAMTOR4	CD99	IL1B
NDUFB2	H2AFZ	IL1RN
SSBP1	CCL4	PSD4
TRBC2	ALOX5AP	MARCO
GIMAP7	GMFG	PTPN4
GIMAP4	HSPB1	NIFK-AS1
SH3KBP1	ID2	CXCR4
DDX3X	ATP6V1G1	ARHGAP15
UXT	ISG15	MBD5
RBM3	COX8A	RBM43
COX7B	FXYD5	NR4A2
PGK1	TMEM59	DPP4
ITM2A	TMA7	COBLL1
SH3BGRL	EIF3E	METTL8
NDUFA1	RPL36A	GPR155
RBMX	TAGLN2	CHN1
DOK2	CD69	TTN-AS1
SFTPC	DUSP1	AC104820.2
LEPROTL1	CD2	ITGA4
COX6C	HCST	CALCRL
PABPC1	NAP1L1	TFPI
VPS28	SSR2	COL3A1
PLIN2	HNRNPK	COL5A2
ANXA1	UBE2D3	STAT4
C9orf78	POMP	NABP1
FNBP1	FKBP1A	SDPR
C9orf142	DBI	AC020571.3
NAP1L4	PSME2	ANKRD44
HBB	LDHB	AC013264.2
EIF3F	ISG20	ORC2
EIF4G2	HMGN1	CASP8
C11orf58	COX6A1	STRADB
LDHA	ARPC5	CARF
EIF3M	PGK1	NBEAL1
CD44	MCL1	CD28
UBXN1	SRSF7	CTLA4
POLR2G	HNRNPDL	ICOS
RARRES3	HSPE1	AC079767.4
COX8A	CD44	IKZF2
SF1	C4orf3	FN1
MALAT1	UQCR10	IGFBP5
CTSW	PARK7	ANKZF1
CCDC85B	ATP5G3	TUBA4A
SF3B2	C14orf2	SERPINE2
AIP	CORO1A	CCL20
CARD16	PPIA	SP140
PCSK7	SERP1	SP140L
CD3D	HERPUD1	ITM2C
CD3G	GLUL	DIS3L2
HSPA8	PPIB	INPP5D
KLF6	NEDD8	ATG16L1
GDI2	CAPZB	ARL4C
ATP5C1	NKG7	COL6A3
CELF2	TYROBP	PASK
CREM	SRSF5	ING5
PPA1	GZMA	D2HGDH
C10orf54	YWHAB	PDCD1
ANAPC16	CTSB	ITPR1
ANXA11	CALR	SRGAP3
NDUFB8	MORF4L1	VHL
USMG5	HMGB2	TAMM41
RGS10	EMP3	NUP210
CD27	C19orf43	XPC
KLRB1	CD53	CCDC174
KLRD1	SNX3	CAPN7
KIAA1551	GNG5	METTL6
BIN2	RPS27L	HACL1
PRR13	LGALS3	BTD
ATP5G2	ARL6IP5	ANKRD28
HNRNPA1	APRT	OXNAD1
MYL6	TIMP1	SATB1
ATP5B	TUBB	KAT2B
ISCU	CNBP	NR1D2
UBC	TPM3	SLC4A7
MPHOSPH8	CDC42	EOMES
SAP18	SEC61B	CMC1
POMP	TYMP	GPD1L
ALOX5AP	CD37	CMTM8
TPT1	DNAJB1	TRANK1
LCP1	PRDX5	EPM2AIP1
COMMD6	BRK1	EXOG
ARGLU1	RPL22	SLC25A38
TRAC	EIF3H	NKTR
PSME1	UQCRQ	SNRK
CHMP4A	CIB1	ZNF445
NEDD8	ATP6V1F	FYCO1
GZMH	PNRC1	CXCR6
GZMB	PSMB1	CCR5
NFKBIA	ARF1	LTF
PNN	ATP5J2	RP11-708J19.1
DHRS7	IFITM3	SLC25A20
SYNE2	RARRES3	WDR6
SRSF5	SAP18	GPX1
RBM25	CD7	IP6K1
CALM1	LSP1	UBA7
DDX24	ARL6IP4	NAT6
IFI27L2	S100A9	HYAL2
EVL	POLR2L	RASSF1
PPP2R5C	TMEM258	NPRL2
C14orf2	NDUFB2	CISH
IGHA1	MIF	TNNC1
GABPB1	PTGES3	CCDC66
PKM	PSMB3	ARHGEF3
AKAP13	SNRPB	FAM107A
NDUFB10	IFI16	ATXN7
RNPS1	SRSF3	LMOD3
SRRM2	ZFAS1	EBLN2
LITAF	EVL	ZNF654
ARL6IP1	LYZ	CLDND1
CORO1A	JTB	SENP7
FUS	IFI27	NXPE3
HERPUD1	ZFP36L2	CBLB
GABARAPL2	SPP1	DZIP3
CYBA	SLC25A5	TRAT1
ACAP1	SPCS1	CD96
EIF4A1	RPS4Y1	ZBED2
TRAPPC1	TRBC2	BTLA
NCOR1	C19orf53	CCDC80
EVI2B	SRSF2	CD200R1
CCL5	ATP5O	SIDT1
CCL4	LAMTOR4	SIDT1-AS1
CCL4L2	DRAP1	RP11-553L6.2
PSMB3	SLC25A3	TIGIT
STAT3	GZMB	ZBTB20
LUC7L3	SHFM1	UPK1B
HN1	ERP29	PARP15
SUMO2	SDCBP	HEG1
RNF213	COX7B	ABTB1
ARHGDIA	IFI6	GATA2
SMCHD1	ATP5D	ASTE1
MYL12B	NOP10	SLCO2A1
ANKRD12	PDIA3	MSL2
VAPA	N4BP2L2	CLDN18
SNRPD1	ANAPC16	RBP1
ATP5A1	TRMT112	ZBTB38
TMEM230	COPE	RASA2
SNRPB2	NDUFB11	XRN1
CST7	LAPTM4A	SLC9A9
EIF2S2	CAP1	CPA3
DYNLRB1	HLA-DQB1	CP
RBM39	IER2	TM4SF1
SCAND1	HLA-DQA1	GPR171
YWHAB	RBX1	ARHGEF26
GNAS	GSTK1	RP11-538P18.2
PSMA7	ATP5J	RARRES1
CIRBP	ATP5B	TRIM59
UQCR11	FUS	MYNN
LSM7	CD3E	PHC3
PIN1	SEC61G	EIF5A2
GADD45GIP1	PEBP1	TNIK
IER2	BLOC1S1	TNFSF10
NDUFB7	FCER1G	TTC14
C19orf60	COX5A	ST6GAL1
COPE	DAD1	TPRG1
HCST	RBM39	HES1
ECH1	SON	FAM43A
GMFG	ANXA5	APOD
ARHGEF1	TRAPPC1	TNK2
SNRPD2	EIF3F	ZNF721
AP2S1	APOC1	SPON2
GLTSCR2	NDUFA1	CTBP1-AS2
FTL	RBM3	TACC3
NKG7	IGHA1	HAUS3
NDUFA3	RABAC1	MXD4
IGLC2	ITGB2	ZFYVE28
DDT	BSG	LYAR
SNRPD3	HNRNPC	NSG1
UQCR10	PPP1CA	JAKMIP1
PIK3IP1	HIGD2A	S100P
APOBEC3C	RNASET2	CLNK
APOBEC3G	HSP90B1	FGFBP2
ST13	PSMB8	LDB2
NDUFA6	C9orf16	DCAF16
SAMSN1	PLP2	SOD3
ATP5J	CTSC	ANAPC4
SOD1	ATP6V0B	SLC34A2
SON	HNRNPA0	SEL1L3
ATP5O	ATPIF1	TBC1D19
MX1	HLA-DRB5	STIM2
COL1A2	CYTIP	ARAP2
RARRES2	LAMTOR5	DTHD1
C1S	ACTR3	TMEM156
DCN	WDR83OS	LIAS
ODF2L	DYNLT1	SMIM14
YPEL5	PCBP2	RHOH
EIF5B	EIF4G2	ATP8A1
TANK	LEPROTL1	GNPDA2
NR3C1	USMG5	TXK
BRD2	PNISR	KIT
PCMT1	GRN	CEP135
ATRX	DNAJA1	AASDH
IDS	BST2	HOPX
RNF19A	HSPA1B	IGFBP7
TAF1D	MGST3	CENPC
KIF5B	YWHAZ	COX18
PDCD4	CUTA	CXCL1
PPP1R12A	RBM8A	CXCL3
PPP1CC	TALDO1	CXCL2
RAB11A	DSTN	AREG
GGNBP2	CTSS	THAP6
PMAIP1	RAC2	CXCL9
RAD23A	P4HB	CXCL10
CAPZB	PSMA4	CXCL11
C1orf56	AP2S1	CXCL13
CDC42SE1	NDUFA11	CNOT6L
CMC1	MTDH	ANXA3
PLSCR1	C11orf58	PLAC8
UBE2B	CYCS	FAM175A
LSM5	SERBP1	ARHGAP24
ATP5G1	UBXN1	SPARCL1
SOCS3	SF3B5	SPP1
EFHD2	PRDX6	PPM1K
PPT1	ATP5I	HERC6
AKR1A1	CD164	HERC5
FCGR2B	VAPA	HPGDS
NCF2	C1QA	TSPAN5
G0S2	PRELID1	EMCN
CNIH4	ERH	BANK1
LIMS1	TMEM50A	LEF1
HNMT	RANBP1	ELOVL6
ZEB2	NDUFB9	TIFA
NBEAL1	RBPJ	TNIP3
GNAI2	RGS2	SPRY1
TKT	TMED2	JADE1
COX17	C1QB	INPP4B
CSTA	GPSM3	RPS3A
RNF13	RPL39	RP11-18H21.1
CXCL3	EID1	TMEM154
CXCL10	PRR13	KIAA0922
PLAC8	HNRNPF	SFRP2
DAB2	DAZAP2	FGB
HEXB	STK4	FGA
RNF130	NDUFS6	FGG
MGAT1	HSPA5	ETFDH
TMEM14C	NDUFB10	CPE
IER3	CKLF	CBR4
CPVL	NDUFB4	HMGB2
LAMP2	GSTO1	CEP44
FLNA	NDUFB8	HPGD
ATP6V1B2	APOE	CDKN2AIP
BNIP3L	EZR	IL7R
GRINA	IL2RG	LIFR
SERPING1	ANAPC11	RICTOR
FOLR2	LRRFIP1	PTGER4
SMCO4	LITAF	PRKAA1
MRC1	HN1	RPL37
LIPA	RTN4	C7
OLR1	SRP9	FBXO4
H2AFJ	FKBP5	SEPP1
LTA4H	SRI	CTD-2035E11.3
EPSTI1	SEC11A	ANXA2R
DNAJC15	TAPBP	CCL28
TNFSF13B	ZFP36L1	EMB
SLIRP	CD9	PARP8
LGMN	DYNLRB1	ITGA1
SPG21	UBE2D2	GZMK
HEXA	PSMA1	GZMA
HBA2	VAMP2	GAPT
IGSF6	ISCU	PDE4D
TXNDC17	EIF3G	KIF2A
PMP22	PSMD8	PPWD1
LGALS9	SEPW1	SGTB
ABI3	DDX24	CD180
JUND	HLA-DMA	PIK3R1
TMEM147	CALM3	ANKRA2
PLAUR	TUBA1A	POLK
YWHAH	ARF6	POC5
SUMO3	CLEC2B	F2R
ATP6AP1	AURKAIP1	MTX3
HP1BP3	SH3BGRL	VCAN
ANP32E	CLTA	TMEM161B
GCC2	SELK	MEF2C
MRFAP1	SNRPG	ERAP2
GTF3C6	C6orf48	LNPEP
WHSC1L1	PPP1R15A	CAMK4
PSMD7	COTL1	TNFAIP8
IGLC3	EIF3L	CEP120
EWSR1	MINOS1	LYRM7
SNRNP70	SMDT1	RAPGEF6
RGS5	SEC62	C5orf56
SDPR	GTF3A	IRF1
CSRNP1	ATP5H	LEAP2
FAM107A	ANP32B	TCF7
SLCO2A1	YWHAQ	JADE2
IGFBP7	GDI2	TXNDC15
SPARCL1	NDUFB7	FAM13B
SPARC	ATP5C1	BRD8
CDKN1A	ENSA	FAM53C
IL6	ELF1	MZB1
AQP1	CAPG	TMEM173
CAV1	PDIA6	ANKHD1
PODXL	RPL17	CD14
CALD1	VPS28	FCHSD1
SOX7	MZT2B	NR3C1
C8orf4	ABRACL	PPP2R2B
NPDC1	CRIP1	SPINK1
PRSS23	GADD45B	SCGB3A2
ADIRF	CST7	SPINK5
VWF	SOD2	ADRB2
MGP	CTSW	SLC26A2
DOCK9	NCL	PDGFRB
COL4A1	PPP2R5C	CD74
COL4A2	SQSTM1	GPX3
CLEC14A	C14orf166	SPARC
TMEM204	CD59	HAVCR2
IL4R	IL7R	MED7
MT1A	ACAP1	ITK
CX3CL1	FYB	CYFIP2
CSF3	YWHAE	ADAM19
IGFBP4	RAB7A	PWWP2A
RAMP2	UBXN4	PTTG1
TMEM100	H2AFY	STK10
CA4	HLA-F	SFXN1
ICAM2	AP2M1	NSD1
SEC14L1	TMED9	RGS14
LDLR	COX7A2L	GRK6
PRX	UFC1	PRR7
BCAM	ECH1	CLK4
CLDN5	SUMO1	LTC4S
APP	NDUFA13	C5orf45
POLR3GL	C11orf31	SCGB3A1
PMF1	ATP5A1	ZFP62
DCTN3	HSBP1	BTNL9
RER1	MSN	TRIM52
IL10RA	ENY2	IRF4
PTPN6	SELT	EXOC2
PSMA2	WSB1	SERPINB9
C1QBP	GABARAPL2	TUBB2B
BTF3L4	REEP5	BLOC1S5
FAM162A	PAIP2	EDN1
CCNC	CSDE1	GFOD1
NCOA7	IGLC2	CDKAL1
HMGB3	LCP1	SOX4
CCT2	GNLY	FAM65B
PCNA	UBE2I	HIST1H1C
EIF3A	DEK	HIST1H2BC
HSPH1	VAMP5	HIST1H2BG
SLTM	TPM4	HIST1H1D
SNRPN	ARHGDIA	HIST1H2BH
PRKAR1A	UXT	BTN3A2
SLC39A1	NUCKS1	BTN3A1
EFNA1	PIK3IP1	BTN3A3
RAB25	BTG2	BTN2A1
LAMB3	PSMB6	HIST1H2BN
FGA	UBE2L6	ZSCAN16
AKR1B10	NDUFC2	HLA-A
PRDX4	FKBP8	HCG18
ASPH	VMP1	SFTA2
AQP3	PHPT1	HLA-C
TMEM141	FAM96B	DDX39B
AKR1C2	ARGLU1	TNF
KRT6A	NDUFV2	LTB
FXYD3	PPA1	LST1
PTTG1IP	TBCA	NCR3
C1orf194	MRPL51	AIF1
PIFO	SP100	HSPA1A
SNTN	HMGN3	HSPA1B
C5orf49	SAMSN1	SKIV2L
AGR3	SRRM1	DXO
C9orf24	LMNA	AGER
C9orf116	STK17A	NOTCH4
C11orf88	LSM7	HLA-DRA
TPPP3	ARPC4	HLA-DRB5
C20orf85	STMN1	HLA-DRB1
CAPS	FIS1	HLA-DQA1
TMEM190	SCP2	HLA-DQB1
RSPH1	CCNL1	HLA-DQA2
MORF4L2	TMED10	HLA-DOB
PSMB5	EIF4A1	HLA-DPA1
C16orf13	LINC00152	HLA-DPB1
AK2	SPCS2	PHF1
UQCRC2	LAMTOR1	DEF6
ARID5A	SERPINB1	PIM1
LYAR	SCAND1	PGC
G3BP2	RNF181	TRERF1
PIK3R1	RSL24D1	TBCC
ZC3HAV1	PRRC2C	SUPT3H
DOCK8	LTB	RUNX2
PRMT2	CXCL13	CLIC5
PRPF40A	CELF2	B3GAT2
SMIM14	ZNF706	MTO1
ARHGAP24	BCAP31	EEF1A1
BANK1	UCP2	SMIM8
LY86	C15orf48	RNGTT
ADAM28	RHOB	MANEA-AS1
IRF8	FAM49B	PRDM1
VPREB3	TAX1BP1	AIM1
PBXIP1	SNRPD1	QRSL1
EML4	SPINT2	SCML4
BTN3A2	GADD45GIP1	SESN1
TSPYL2	AIF1	AK9
MGEA5	CD47	REV3L
CDKN1B	C12orf57	FYN
KTN1	MRPL20	TUBE1
CCNDBP1	SSBP1	ZUFSP
SLFN5	RGS10	KPNA5
TNRC6B	H2AFV	CEP85L
FAM183A	SNRPB2	ASF1A
MAGEA4	ARL6IP1	GJA1
CLDND1	RNH1	FABP7
SBDS	TSTD1	TPD52L1
ENTPD1	CHMP2A	THEMIS
RAB27A	DDT	L3MBTL3
SH2D2A	JAK1	SAMD3
BIN1	ASAH1	AKAP7
CTLA4	CD48	MED23
ITGAE	CFLAR	CTGF
RNF167	ATRAID	VNN2
SKAP1	GYPC	RP11-356I2.4
SIRPG	STAT3	TNFAIP3
SMC4	PFDN2	PERP
VDAC3	KDELR2	SHPRH
RAD21	ST13	ZC3H12D
CKS2	FKBP2	AKAP12
MDM4	ANXA11	ZBTB2
FOXP1	LIMD2	SYNE1
WTAP	XBP1	IPCEF1
PIP4K2A	ACTR2	SYTL3
RARRES1	MRPS21	TAGAP
MUCL1	SRSF11	CCR6
IL1RL1	GNAS	COX19
EDNRB	NDUFA2	CHST12
CALML3	TRAM1	CARD11
SLC2A1	BAX	RNF216
AGPAT2	RAP1A	GLCCI1
SUPT4H1	SLA	ICA1
FAM129A	XRCC5	AGR2
AGER	MAP1LC3B	AGR3
FOLR1	RSRC2	SP4
NAPSA	AREG	IL6
TFF3	GIMAP7	GPNMB
ETFB	CAPZA1	AQP1
SNCG	DDX17	AVL9
U2SURP	TMEM219	AOAH
CYC1	TERF2IP	ELMO1
NUDT5	HNRNPU	TRGC2
LYST	LMAN2	TRGC1
EIF2AK2	SYF2	TRGV5
NT5C3A	KRT18	YAE1D1
IRF7	ZNHIT1	STK17A
OAS1	UGP2	POLM
IFI35	GHITM	AEBP1
EIF1B	PAPOLA	MYO1G
ROCK1	HSPD1	RAMP3
LBH	HNRNPA3	IGFBP3
MED10	CSNK2B	IKZF1
NDUFA5	LAMTOR2	PHKG1
FCN3	EIF3D	ZNF680
COL3A1	COX14	ZNF107
PCOLCE	PPP1R2	ZNF138
EGFL6	PRDX2	ERV3-1
BGN	SIVA1	ZNF92
ACTA2	OSTC	AUTS2
MFGE8	SSR3	CLDN4
HIGD1B	AKAP13	HSPB1
COX4I2	CBX3	RSBN1L
PPP1R14A	EVI2B	DMTF1
COL18A1	PSMB2	TMEM243
DENND2D	PLIN2	ABCB1
TSC22D4	MDH2	RBM48
CLIC3	SFTPC	SAMD9
HMOX2	KMT2E	GNG11
KLRC1	CD68	COL1A2
CCNH	CAST	ASNS
ARHGAP30	VPS29	TECPR1
RSBN1L	POLR2K	ZNF394
C19orf66	MYEOV2	CYP3A5
SNHG7	LCK	TRIM4
INTS6	SLC2A3	AZGP1
SERTAD1	KRT19	STAG3
GATA2	HOPX	PILRB
CPA3	PPP4C	PCOLCE
KIT	RAB5C	GIGYF1
HPGDS	NDUFS8	TRIM56
LTC4S	EIF5	SERPINE1
CLU	SERPINA1	CLDN15
MS4A2	PPIG	ORAI2
VWA5A	RWDD1	POLR2J3
TPSB2	PCBP1	KMT2E-AS1
TPSAB1	TMEM230	ATXN7L1
S100A12	TCEB1	PIK3CG
LUM	FOSB	DNAJB9
SAMD9L	TAP1	CAV2
PDAP1	COMT	CAV1
PTPN22	EIF3I	GCC1
OXNAD1	NDUFA3	HILPDA
RPA3	SLC3A2	AC016831.7
MANF	DPP7	LINC-PINT
PPM1K	KRT10	PODXL
SMC3	EIF3M	AKR1B10
COL6A3	GZMH	BPGM
CCDC80	OCIAD2	CALD1
SFRP2	PSMB7	TMEM140
MMP2	PYCARD	ZC3HAV1
COL1A1	PA2G4	TRBC2
BAZ1A	TUFM	ATP6V0E2
SFTPB	FCGRT	RARRES2
SCGB3A2	BIRC3	GIMAP8
RNF145	VDAC1	GIMAP7
SCGB3A1	KLRB1	GIMAP4
PGC	PYURF	GIMAP6
PTP4A1	CTSL	GIMAP2
SAA1	PSMD4	GIMAP1
SCGB1A1	LSM3	GIMAP5
SFTPA2	CCND3	AC009403.2
SFTPA1	RHOC	RBM33
SFTPD	PRPF38B	PTPRN2
IGHG1	RNF7	LINC00685
IGHG3	GZMK	P2RY8
C17orf89	CTSH	MSL3
GDF15	ATP6AP2	TRAPPC2
CXCL17	SRRM2	OFD1
SHISA5	CCL3	GPM6B
TRDC	CANX	CA5B
CCDC167	RBMX	ZRSR2
IGHG4	SNRPF	SH3KBP1
IGHG2	SOCS3	PRDX4
IGHGP	TRA2B	SAT1
ZNF207	NDUFB1	RPGR
S100A3	UBE2N	TSPAN7
AKAP9	CAPZA2	CXorf38
VASP	IDH2	GPR82
CYP1B1	DDX3X	USP11
MYLK	TMEM14B	TIMP1
PDLIM3	CCT3	SLC38A5
CTGF	CLEC2D	PCSK1N
THBS2	CCL18	PIM2
INHBA	ERGIC3	GRIPAP1
SULF1	ATP5F1	PRAF2
ASPN	ITM2A	TSPYL2
MFAP4	HNRNPM	MAGEH1
CLEC11A	NDUFS7	UBQLN2
IDO1	C7orf73	ARHGEF9
USP15	BUB3	PJA1
VDAC2	ACP5	OGT
RAP1B	CACYBP	CXCR3
UQCRFS1	TKT	XIST
ICOS	ATP5G1	FTX
BTG3	GPBP1	TAF9B
SEC11C	HBB	CYSLTR1
KLRF1	CHMP4A	P2RY10
APMAP	SF3B2	ITM2A
DHX36	C1orf43	ZMAT1
UPK3B	MRPL41	ARMCX5
NAA38	PRF1	BEX2
PFKP	SNRPE	TSC22D3
C1orf186	TBCB	AMMECR1
MAOB	RNASE1	NKRF
S100A7	CHMP5	RNF113A
CXCL11	TMEM123	SH2D1A
TPD52L1	ATP1B3	SASH3
EHF	RNF213	RAB33A
CALML5	GIMAP4	FAM122B
HIST1H4C	CCDC85B	FAM122C
PARP8	RAB2A	FHL1
ATM	EIF2S2	CD40LG
SYTL1	MOB1A	HMGB3
PTPN4	SSB	MAGEA4
KLRG1	IGLC3	BGN
PTGER2	RSL1D1	SSR4
S1PR5	PDCD6	TMEM187
TPST2	ARF4	TAZ
TTC38	RAB11A	PLXNA3
RP5-887A10.1	TCF25	GAB3
DRAM2	NDUFA12	F8
SYPL1	GLRX	ANGPT2
BLK	PPP1CB	MTMR9
IGHM	SYNGR2	BLK
POU2F2	C1orf162	CTSB
EIF1AY	TMBIM4	FAM160B2
SMARCB1	NDUFAB1	SFTPC
MACF1	NDUFA6	PDLIM2
SPRY1	SF3B1	CCAR2
ITGA1	RAD23A	PEBP4
IL6ST	KRT7	TNFRSF10A
PDLIM2	CYB5A	CHMP7
TACC1	ANKRD12	ADAM28
PRCP	RER1	CLU
RDX	APLP2	HMBOX1
CYB5R3	TMEM165	DUSP4
IFIT2	RPN2	IDO1
PPM1G	IFI27L2	C8orf4
CD82	ATOX1	AP3M2
CD2BP2	ATP1A1	PLAT
LINC00926	LSM5	THAP1
FHL1	POLR2J	TOX
ANGPT2	ZFAND5	RP11-25K19.1
RGS3	UBE2B	AC022182.3
ZBTB16	SCAF11	ASPH
MCAM	RAB1A	PDE7A
LIMA1	STAT1	MSC
AIM2	SFT2D1	RPL7
HLA-DOB	IRF1	TPD52
ORAI2	DNAJC8	FABP4
PLEKHF2	DUT	IMPA1
CD19	GCHFR	CA2
TNFRSF13C	CDC37	INTS8
BAG1	RPS19BP1	TP53INP1
PDIA4	CD3G	PLEKHF2
RASSF7	LRPAP1	RNF19A
CCSER2	TUBB4B	ANKRD46
FBXO32	C19orf70	NCALD
LAT2	SF1	CTHRC1
ANP32A	TAF7	FBXO32
TNNC1	SUMO3	RNF139-AS1
LIMCH1	NDUFAF3	LINC00861
RTKN2	TMEM14C	MYC
TMEM243	CARD16	PVT1
MAGEH1	CTSA	TMEM71
PCSK1N	S100A8	PTP4A3
VIPR1	TUBA4A	GLI4
F8	STK17B	ADCK5
MMRN2	CLK1	ZNF7
RND1	WIPF1	DOCK8
JAM2	HCLS1	KIAA2026
MX2	SFPQ	UHRF2
PARP9	ILF2	KDM4C
PLA2G2A	RNPS1	TTC39B
GEM	XRCC6	MLLT3
GSTM3	NDUFB5	CDKN2A
CDK5RAP2	DGUOK	DDX58
ALDH3A1	NDFIP1	B4GALT1
NAA20	POLR1D	AQP3
SDC2	DNAJB6	GALT
SCN7A	CSNK1A1	CCL21
GPC3	MYH9	SIT1
CXCL12	TMEM147	TPM2
IFRD1	MZT2A	RGP1
ICA1	PSMC5	RECK
BZW1	CD27	ZCCHC7
UBE2T	C4orf48	POLR1E
IMP4	MGST1	PTAR1
BIRC5	RBM25	TMEM2
H1F0	C19orf60	ABHD17B
HTATIP2	MDK	C9orf85
MIEN1	CD55	VPS13A
STRA13	ADRM1	CEP78
UFD1L	RGCC	TLE4
CAPN2	ARPC5L	CTSL
OS9	C9orf142	SEMA4D
LRP10	MDH1	GADD45G
EMC4	NUDC	RP11-305L7.1
HBA1	MEAF6	RP11-305L7.3
SAA2	TMCO1	FGD3
ATG3	IQGAP1	SUSD3
BLVRA	APOBEC3G	FBP1
SLC31A2	SNRPC	TRIM14
UBE2D1	VIMP	PTGR1
C3AR1	COX17	AKNA
CLEC4E	SPOCK2	TNFSF8
CD300A	LINC00493	CDK5RAP2
DNASE2	PSMA2	PSMD5-AS1
FPR3	ROMO1	TRAF1
RAB10	SET	SCAI
TMEM14A	RHOG	MVB12B
RHEB	NDUFB3	SH2D3C
UBE2A	PCNP	AK1
NDUFA8	RALY	ST6GALNAC6
ZDHHC12	DUSP4	FAM102A
S100A2	TNFAIP3	LCN2
CNOT6L	EIF6	C9orf114
TBC1D4	EIF5B	FAM73B
ABCA3	TOMM20	USP20
LAMP3	GTF3C6	RP11-544A12.8
ANXA4	CTSZ	FAM78A
RPGR	GPR183	TTF1
XCL1	C1QC	SARDH
KLRC2	KTN1	FCN1
KRT16	PSMA5	PAEP
IVNS1ABP	SLPI	EGFL7
TMEM160	COPZ1	SNHG7
STRAP	PARP1	TMEM141
WISP2	DPY30	PTGDS
PHF11	KIF5B	CLIC3
HSPA6	NHP2	DPH7
AHSA1	SNRPD3	ATHL1
IGKV1-12	GBP2	IFITM1
PRMT1	TXNDC17	IFITM3
CCL3L3	LUC7L3	SIGIRR
MEA1	MRPL33	ANO9
STOML2	MBNL1	TMEM80
POLR2I	MRPL14	CTSD
PIM1	PHB	C11orf21
JMJD1C	PRKAR1A	TSPAN32
ZNF428	LSM4	CARS
PSENEN	SLIRP	HBB
OSTF1	CCT4	SMPD1
BPIFB1	CD151	APBB1
INSIG1	WDR1	RIC3
PSMC3	LSM2	ZNF143
NDUFS2	GABPB1-AS1	ADM
SDHC	SUPT4H1	ZBED5
COX20	GLIPR1	DKK3
MTHFD2	C20orf24	ARNTL
POLE4	THRAP3	PDE3B
DDAH2	SLC16A3	NUCB2
HSD17B10	PERP	SAA1
VBP1	PSMD7	SVIP
TMEM261	KRTCAP2	DNAJC24
HINT2	ICAM3	IMMP1L
NUCB2	ATF4	FBXO3
CDC123	ACP1	PRR5L
ECHS1	MRFAP1	DGKZ
FKBP3	C16orf13	MDK
NME4	NUPR1	KBTBD4
POLR2E	COPS6	NUP160
		SERPING1
		MS4A2
		MS4A6A
		MS4A1
		CD6
		CD5
		TMEM216
		SCGB1A1
		EEF1G
		TUT1
		METTL12
		RP11-727F15.9
		FKBP2
		AP003774.1
		CCDC88B
		RASGRP2
		MAP4K2
		EHD1
		ATG2A
		NAALADL1
		DPF2
		SLC25A45
		CTSW
		RBM4
		ANKRD13D
		RAD9A
		TBC1D10C
		CCND1
		ORAOV1
		RP11-660L16.2
		FOLR1
		FOLR2
		PLEKHB1
		PGM2L1
		XRRA1
		LRRC32
		INTS4
		PCF11
		CREBZF
		SYTL2
		PRSS23
		MED17
		MRE11A
		ANKRD49
		SRSF8
		SESN3
		CCDC82
		BIRC3
		MMP7
		MMP12
		KBTBD3
		CWF19L2
		NPAT
		ATM
		POU2AF1
		LAYN
		CRYAB
		USP28
		ZBTB16
		NNMT
		CADM1
		TAGLN
		PCSK7
		RNF214
		CEP164
		IL10RA
		MPZL3
		CD3E
		CD3D
		CD3G
		MCAM
		THY1
		SC5D
		SORL1
		CRTAM
		VWA5A
		ESAM
		ETS1
		FLI1
		NFRKB
		ZBTB44
		IDI1
		AKR1C2
		AKR1C1
		AKR1C3
		IL2RA
		PRKCQ
		TAF3
		GATA3
		SFTA1P
		NMT2
		VIM-AS1
		VIM
		NSUN6
		PIP4K2A
		ZEB1
		EPC1
		CREM
		ZNF37A
		C10orf10
		CSTF2T
		ANK3
		ARID5B
		RTKN2
		SUPV3L1
		TYSND1
		PRF1
		PSAP
		SPOCK2
		DDIT4
		CAMK2G
		KAT6B
		EIF5AL1
		SFTPA2
		SFTPA1
		SFTPD
		PLAC9
		CCSER2
		SNCG
		ADIRF
		STAMBPL1
		ACTA2
		FAS
		CH25H
		IFIT2
		IFIT3
		IFIT1
		IFIT5
		KIF20B
		EXOC6
		RBP4
		BLNK
		ZFYVE27
		R3HCC1L
		MGEA5
		C10orf76
		ADD3
		PDCD4-AS1
		PDCD4
		VTI1A
		ABLIM1
		FAM160B1
		GRK5
		IKZF5
		EDRF1
		MTG1
		DCP1B
		ITFG2
		PARP11
		CCND2
		VWF
		CD27
		VAMP1
		GAPDH
		LPAR5
		LAG3
		C1S
		C1R
		SLC2A3
		KLRG1
		A2M
		KLRB1
		CLEC2D
		CLECL1
		CD69
		KLRF1
		KLRD1
		KLRC4
		KLRC2
		KLRC1
		RP11-291B21.2
		PRR4
		DUSP16
		CDKN1B
		APOLD1
		GPRC5A
		EMP1
		ATF7IP
		MGP
		MGST1
		LRMP
		SSPN
		AMN1
		KIAA1551
		BICD1
		PUS7L
		IRAK4
		NELL2
		SLC38A1
		PCED1B
		RND1
		FKBP11
		LMBR1L
		SMAGP
		BIN2
		ACVRL1
		KRT7
		KRT86
		KRT6A
		KRT8
		KRT18
		IGFBP6
		CSAD
		ITGB7
		GTSF1
		MUCL1
		TESPA1
		GDF11
		DGKA
		RPL41
		COQ10A
		PRIM1
		NDUFA4L2
		ARHGAP9
		DDIT3
		DTX3
		SLC16A7
		HELB
		DYRK2
		IFNG
		RP11-81H14.2
		NUP107
		LYZ
		RP11-1143G9.4
		PTPRB
		TSPAN8
		KRR1
		CSRP2
		C12orf29
		DUSP6
		LUM
		DCN
		RP11-796E2.4
		NUDT4
		CDK17
		ANKS1B
		ACTR6
		EID3
		C12orf75
		TCHP
		C12orf76
		TMEM116
		RPL6
		TESC
		CCDC64
		PXN-AS1
		OASL
		RNF34
		MORN3
		TMEM120B
		MPHOSPH9
		C12orf65
		DDX55
		ZNF26
		MPHOSPH8
		ZMYM5
		ZMYM2
		N6AMT2
		XPO4
		FLT1
		LINC00426
		USPL1
		ALOX5AP
		HSPH1
		FRY
		RFXAP
		SUPT20H
		POSTN
		LHFP
		MRPS31
		NAA16
		RGCC
		TSC22D1
		TPT1-AS1
		LRCH1
		LPAR6
		RCBTB2
		CDADC1
		TRIM13
		DLEU1
		INTS6
		DHRS12
		PIBF1
		KLF12
		TBC1D4
		EDNRB
		RNF219
		TGDS
		DOCK9
		GPR18
		GPR183
		ERCC5
		COL4A1
		COL4A2
		PCID2
		GAS6
		RASA3
		TTC5
		RNASE1
		METTL17
		METTL3
		TRDC
		TRAC
		PPP1R3E
		NGDN
		AP1G2
		RP11-468E2.4
		IRF9
		LTB4R
		KHNYN
		GZMH
		GZMB
		G2E3
		CFL2
		NFKBIA
		RALGAPA1
		SFTA3
		CLEC14A
		PNN
		KLHL28
		FAM179B
		PRPF39
		RPS29
		VCPKMT
		NIN
		GNG2
		PTGDR
		PTGER2
		RP11-841O20.2
		DDHD1
		CGRRF1
		KIAA0586
		L3HYPDH
		MNAT1
		PRKCH
		RP11-902B17.1
		WDR89
		SYNE2
		ZBTB25
		AKAP5
		HSPA2
		GPX2
		PCNX
		COQ6
		NPC2
		MLH3
		FOS
		BATF
		GPR65
		RPS6KA5
		CCDC88C
		TC2N
		FBLN5
		MOAP1
		ASB2
		IFI27
		SERPINA1
		BCL11B
		PPP2R5C
		RP11-894P9.1
		GPR132
		IGHA2
		IGHG4
		IGHG2
		IGHGP
		AL928768.3
		IGHA1
		IGHG1
		IGHG3
		IGHD
		IGHM
		KIAA0125
		TUBGCP5
		APBA2
		KLF13
		GOLGA8A
		GOLGA8B
		FAM98B
		RASGRP1
		THBS1
		RPUSD2
		RHOV
		RP11-23P13.6
		ADAL
		EIF3J-AS1
		PATL2
		C15orf48
		GABPB1
		GABPB1-AS1
		GNB5
		FAM214A
		LINC00926
		RORA
		TPM1
		CA12
		HERC1
		DAPK2
		ANKDD1A
		DENND4A
		BBS4
		UBL7-AS1
		ULK3
		FAM219B
		SCAPER
		PSTPIP1
		TBC1D2B
		BCL2A1
		IL16
		WDR73
		AEN
		ISG20
		MCTP2
		TARSL2
		HBA2
		HBA1
		MSLN
		RHOT2
		TPSB2
		TPSAB1
		UNKL
		TMEM204
		SNHG9
		SLC9A3R2
		FLYWCH1
		TNFRSF12A
		IL32
		ZNF263
		ZNF75A
		NLRC3
		DNASE1
		ANKS3
		SMIM22
		C16orf89
		ATF7IP2
		EMP2
		SOCS1
		TNFRSF17
		NDE1
		COQ7
		CDR2
		PRKCB
		AC002331.1
		IL21R
		NUPR1
		SH2B1
		CD19
		LAT
		C16orf54
		CORO1A
		ITGAL
		LONP2
		RBL2
		AKTIP
		MMP2
		MT2A
		MT1E
		MT1M
		MT1A
		MT1G
		MT1X
		HERPUD1
		NLRC5
		CPNE2
		CX3CL1
		KATNB1
		CDH5
		TPPP3
		ACD
		PARD6A
		CENPT
		SLC7A6
		SLC7A6OS
		ZFP90
		SNTB2
		COG8
		NQO1
		DDX19A
		CMTR2
		ZNF821
		ADAT1
		MAF
		PLCG2
		TAF1C
		KLHL36
		KIAA0513
		IRF8
		KLHDC4
		SLC7A5
		BANP
		SNAI3
		RNF166
		CPNE7
		ZNF276
		PITPNA-AS1
		SERPINF1
		SMG6
		METTL16
		P2RX5
		ATP2A3
		SPNS3
		NUP88
		NLRP1
		GABARAP
		GPS2
		ACAP1
		CD68
		LINC00324
		ADPRM
		HS3ST3B1
		TTC19
		TNFRSF13B
		MPRIP
		RASD1
		MFAP4
		AKAP10
		LYRM9
		ALDOC
		RP11-192H23.6
		CRLF3
		RAB11FIP4
		CCL2
		CCL13
		ZNF830
		RAD51D
		SLFN5
		RP11-47L3.1
		SLFN12L
		RP11-1094M14.11
		CCL5
		CCL18
		AC069363.1
		CCL3
		CCL4
		CCL3L3
		CCL4L2
		SYNRG
		MLLT6
		CWC25
		IKZF3
		CSF3
		TOP2A
		IGFBP4
		RP5-1028K7.2
		CCR7
		KRT15
		KRT19
		KRT17
		STAT5B
		PTRF
		EZH1
		RAMP2
		AARSD1
		ARL4D
		ASB16-AS1
		GPATCH8
		HEXIM1
		CTD-2020K17.1
		MAP3K14
		KANSL1-AS1
		TBX21
		SCRN2
		SKAP1
		HOXB2
		HOXB-AS1
		FAM117A
		COL1A1
		RP11-294J22.6
		TOB1
		TMEM100
		DGKE
		YPEL2
		TUBD1
		CA4
		CD79B
		ICAM2
		ERN1
		POLG2
		RGS9
		PITPNC1
		ARSG
		ABCA5
		MAP2K6
		COG1
		RAB37
		TSEN54
		TNRC6C
		TMC8
		BIRC5
		SOCS3
		ENTHD2
		RP13-516M14.4
		CD7
		TBCD
		THOC1
		METTL4
		SMCHD1
		DLGAP1-AS1
		LDLRAD4
		ESCO1
		AQP4
		RNF125
		ZNF397
		RPL17
		ELAC1
		TCF4
		RP11-35G9.3
		MALT1
		SEC11C
		PMAIP1
		BCL2
		CD226
		CYB5A
		LINC00909
		ZNF236
		MBP
		NFATC1
		SIRPG
		CD93
		NAPB
		CST3
		CST7
		ACSS1
		ID1
		CDK5RAP1
		CEP250
		RP3-477O4.14
		SPAG4
		CNBD2
		MYL9
		SLA2
		PPP1R16B
		PLCG1
		TTPAL
		PKIG
		STK4
		SLPI
		WFDC2
		UBE2C
		TNNC2
		PLTP
		ZNF335
		MMP9
		UBE2V1
		BCAS4
		NFATC2
		TSHZ2
		CASS4
		RBM38
		ZBP1
		SLCO4A1
		DIDO1
		HELZ2
		CTD-3184A7.4
		STMN3
		PCMTD2
		GZMM
		CFD
		ABCA7
		HMHA1
		GAMT
		C19orf25
		CTB-31O20.2
		JSRP1
		GADD45B
		GNG7
		S1PR4
		MATK
		TMIGD2
		SAFB2
		VMAC
		CAPS
		DENND1C
		CD70
		TNFSF14
		CERS4
		ANGPTL4
		MYO1F
		ZNF559
		ZNF266
		OLFM2
		C19orf66
		ICAM1
		ICAM3
		S1PR5
		ATG4D
		KRI1
		ILF3-AS1
		LDLR
		CCDC159
		SWSAP1
		ZNF136
		ZNF44
		ZNF791
		JUNB
		MRI1
		ZSWIM4
		DNAJB1
		TECR
		AKAP8
		RASAL3
		HSH2D
		EPS15L1
		CHERP
		USE1
		PLVAP
		JAK3
		IL12RB1
		GDF15
		SLC25A42
		NR2C2AP
		PBX4
		LPAR2
		ZNF101
		ZNF506
		ZNF430
		ZNF431
		ZNF708
		ZNF493
		ZNF43
		ZNF91
		ZNF675
		LINC00662
		PLEKHF1
		GPATCH1
		ZNF302
		FXYD3
		FXYD1
		HAMP
		CD22
		DMKN
		HAUS5
		ZBTB32
		U2AF1L4
		NFKBID
		TYROBP
		ALKBH6
		COX7A1
		ZFP14
		ZNF566
		ZNF260
		ZNF567
		ZNF790
		ZNF420
		HKR1
		PPP1R14A
		C19orf33
		FAM98C
		MAP4K1
		CAPN12
		RINL
		ZNF780A
		LTBP4
		AC006129.2
		CEACAM6
		CD79A
		ARHGEF1
		POU2F2
		CXCL17
		ZNF230
		ZNF224
		ZNF227
		APOE
		APOC1
		TRAPPC6A
		OPA3
		EML2
		PRKD2
		ZC3H4
		CARD8
		SPHK2
		CD37
		FLT3LG
		NAPSA
		KLK5
		NKG7
		ZNF350
		ZNF766
		ZNF480
		ZNF880
		ZNF701
		ZNF83
		ZNF611
		ZNF600
		ZNF160
		LAIR2
		KIR2DL4
		RDH13
		ZNF134
		ZNF211
		ZNF586
		ZSCAN18
		ZNF274
		ZNF544
		ERVK3-1
		A1BG
		ZNF324
		SLC27A5
		MZF1
		RPS4Y1
		TTTY15
		UTY
		KDM5D
		EIF1AY
		CLDN5
		YDJC
		SDF2L1
		PPIL2
		YPEL1
		IGLV3-1
		IGLL5
		IGLC2
		IGLC3
		IGLC7
		RGL4
		VPREB3
		DERL3
		SLC2A11
		CABIN1
		HPS4
		MIAT
		XBP1
		OSM
		TBC1D10A
		SELM
		PIK3IP1
		SFI1
		TIMP3
		APOL3
		IL2RB
		CYTH4
		MFNG
		LGALS1
		APOBEC3A
		APOBEC3C
		APOBEC3D
		APOBEC3G
		APOBEC3H
		CBX7
		SYNGR1
		GRAP2
		TNRC6B
		RANGAP1
		C22orf46
		MEI1
		RP5-821D11.7
		TNFRSF13C
		CENPM
		PRR5
		FAM118A
		FBLN1
		CDPF1
		TTC38
		TRMU
		CERK
		CTA-29F11.1
		ALG12
		TRABD
		TUBGCP6
		PPP6R2
		SBF1
		HSPA13
		C21orf91
		MIR155HG
		LTN1
		USP16
		LINC00649
		MX2
		MX1
		TFF3
		TFF1
		UBASH3A
		CSTB
		ITGB2-AS1
		COL18A1
		COL6A1
		COL6A2
		YBEY
		DIP2A
		S100B
		MT-ND1
		MT-ND2
		MT-CYB
